# Supplementary material for: 2,2′-Dihydroxy-N,N′-(ethane-1,2-di­yl)di­benzamide
Source: Acta Crystallogr Sect E Struct Rep Online. 2013 Jan 9;69(Pt 2):o201. doi: 10.1107/S1600536812051963 (PMC3569262; doi:10.1107/S1600536812051963)
Supplement: Supplementary file 1 [file e-69-0o201-sup1.cif]

##############################################################################
#                                                                            #
# This CIF contains the data in a paper accepted for publication in          #
# Acta Crystallographica Section E. It conforms to the requirements of       #
# Notes for Authors for Acta Crystallographica Section E, and has been       #
# peer reviewed under the auspices of the IUCr Commission on Journals.       #
#                                                                            #
# Full details of the Crystallographic Information File format               #
# are given in the paper "The Crystallographic Information File (CIF):       #
# a New Standard Archive File for Crystallography" by S. R. Hall, F. H.      #
# Allen and I. D. Brown [Acta Cryst. (1991), A47, 655-685].                  #
#                                                                            #
# The current version of the core CIF dictionary is obtainable from          #
# ftp://ftp.iucr.org/pub/cif_core.dic.                                       #
#                                                                            #
# Software is freely available for graphical display of the structure(s)     #
# in this CIF. For information consult the CIF software page                 #
# http://www.iucr.org/resources/cif/software.                                #
#                                                                            #
# This file may be used for bona fide research purposes within the           #
# scientific community so long as proper attribution is given to the journal # 
# article from which it was obtained.                                        #
#                                                                            #
##############################################################################
data_I
_audit_creation_method     SHELXL-97
_chemical_name_systematic
;
2,2'-Dihydroxy-<i>N</i>,<i>N</i>'-(ethane-1,2-diyl)dibenzamide
;
_chemical_name_common     1,2-Ethanediylbis(2-hydroxybenzamide)
_chemical_formula_moiety     'C16 H16 N2 O4'
_chemical_formula_sum     'C16 H16 N2 O4'
_chemical_formula_iupac     'C16 H16 N2 O4'
_chemical_formula_weight     300.31
_chemical_melting_point     ?
_symmetry_cell_setting     triclinic
_symmetry_space_group_name_H-M     'P -1'
_symmetry_space_group_name_Hall     '-P 1'
loop_
    _symmetry_equiv_pos_as_xyz
    'x, y, z'
    '-x, -y, -z'
_cell_length_a     4.6311(3)
_cell_length_b     5.0435(3)
_cell_length_c     15.2957(9)
_cell_angle_alpha     89.091(4)
_cell_angle_beta     83.315(4)
_cell_angle_gamma     85.956(4)
_cell_volume     353.94(4)
_cell_formula_units_Z     1
_cell_measurement_reflns_used     1575
_cell_measurement_theta_min     2.68
_cell_measurement_theta_max     25.80
_cell_measurement_temperature     296(2)
_exptl_crystal_description     block
_exptl_crystal_colour     colourless
_exptl_crystal_size_max     0.34
_exptl_crystal_size_mid     0.24
_exptl_crystal_size_min     0.11
_exptl_crystal_density_diffrn     1.409
_exptl_crystal_density_meas     ?
_exptl_crystal_density_method     'not measured'
_exptl_crystal_F_000     158
_exptl_absorpt_coefficient_mu     0.103
_exptl_absorpt_correction_type     gaussian
_exptl_absorpt_process_details     '(SADABS; Bruker, 2009)'
_exptl_absorpt_correction_T_min     0.9659
_exptl_absorpt_correction_T_max     0.9888
_exptl_special_details     ?
_diffrn_ambient_temperature     296(2)
_diffrn_radiation_type     MoK\a
_diffrn_radiation_wavelength     0.71073
_diffrn_radiation_source     'fine-focus sealed tube'
_diffrn_radiation_monochromator     'Graphite monochromator'
_diffrn_measurement_device_type     'Bruker APEXII CCD'
_diffrn_measurement_method     '\f and \w'
_diffrn_detector_area_resol_mean     ?
_diffrn_reflns_number     9142
_diffrn_reflns_av_R_equivalents     0.0328
_diffrn_reflns_av_sigmaI/netI     0.0297
_diffrn_reflns_theta_min     2.68
_diffrn_reflns_theta_max     27.13
_diffrn_reflns_theta_full     27.13
_diffrn_measured_fraction_theta_max     0.984
_diffrn_measured_fraction_theta_full     0.984
_diffrn_reflns_limit_h_min     -5
_diffrn_reflns_limit_h_max     5
_diffrn_reflns_limit_k_min     -6
_diffrn_reflns_limit_k_max     6
_diffrn_reflns_limit_l_min     -19
_diffrn_reflns_limit_l_max     19
_diffrn_standards_number     ?
_diffrn_standards_interval_count     ?
_diffrn_standards_interval_time     ?
_diffrn_standards_decay_%     ?
_refine_special_details
;
Refinement of <i>F</i>^2^ against ALL reflections. The weighted <i>R</i>-factor
<i>wR</i> and goodness of fit <i>S</i> are based on <i>F</i>^2^, conventional
<i>R</i>-factors <i>R</i> are based on <i>F</i>, with <i>F</i> set to zero for
negative <i>F</i>^2^. The threshold expression of <i>F</i>^2^ >
\s(<i>F</i>^2^) is used only for calculating <i>R</i>-factors(gt) <i>etc</i>.
and is not relevant to the choice of reflections for refinement.
<i>R</i>-factors based on <i>F</i>^2^ are statistically about twice as large
as those based on <i>F</i>, and <i>R</i>- factors based on ALL data will be
even larger.
;
_reflns_number_total     1535
_reflns_number_gt     924
_reflns_threshold_expression     I>2sigma(I)
_refine_ls_structure_factor_coef     Fsqd
_refine_ls_matrix_type     full
_refine_ls_R_factor_all     0.0882
_refine_ls_R_factor_gt     0.0486
_refine_ls_wR_factor_gt     0.1220
_refine_ls_wR_factor_ref     0.1427
_refine_ls_goodness_of_fit_ref     1.012
_refine_ls_restrained_S_all     1.012
_refine_ls_number_reflns     1535
_refine_ls_number_parameters     100
_refine_ls_number_restraints     0
_refine_ls_hydrogen_treatment     constr
_refine_ls_weighting_scheme     calc
_refine_ls_weighting_details
         'calc w=1/[\s^2^(Fo^2^)+(0.0644P)^2^+0.0596P] where P=(Fo^2^+2Fc^2^)/3'
_atom_sites_solution_hydrogens     geom
_atom_sites_solution_primary     direct
_atom_sites_solution_secondary     difmap
_refine_ls_shift/su_max     0.000
_refine_ls_shift/su_mean     0.000
_refine_diff_density_max     0.132
_refine_diff_density_min     -0.162
_refine_ls_extinction_method     none
_refine_ls_extinction_coef     ?
loop_
    _atom_type_symbol
    _atom_type_description
    _atom_type_scat_dispersion_real
    _atom_type_scat_dispersion_imag
    _atom_type_scat_source
    'C' 'C' 0.0033 0.0016
                         'International Tables Vol C Tables 4.2.6.8 and 6.1.1.4'
    'H' 'H' 0.0000 0.0000
                         'International Tables Vol C Tables 4.2.6.8 and 6.1.1.4'
    'N' 'N' 0.0061 0.0033
                         'International Tables Vol C Tables 4.2.6.8 and 6.1.1.4'
    'O' 'O' 0.0106 0.0060
                         'International Tables Vol C Tables 4.2.6.8 and 6.1.1.4'
_computing_data_collection     'APEX2 (Bruker, 2009)'
_computing_cell_refinement     'SAINT (Bruker, 2009)'
_computing_data_reduction     'SAINT (Bruker, 2009)'
_computing_structure_solution     'SHELXS97 (Sheldrick, 2008)'
_computing_structure_refinement     'SHELXL97 (Sheldrick, 2008)'
_computing_molecular_graphics     'DIAMOND (Brandenburg, 2006)'
_computing_publication_material     'publCIF (Westrip, 2010)'
loop_
    _atom_site_type_symbol
    _atom_site_label
    _atom_site_fract_x
    _atom_site_fract_y
    _atom_site_fract_z
    _atom_site_U_iso_or_equiv
    _atom_site_adp_type
    _atom_site_calc_flag
    _atom_site_refinement_flags
    _atom_site_occupancy
    _atom_site_symmetry_multiplicity
    _atom_site_disorder_assembly
    _atom_site_disorder_group
    O O1 0.4041(3) 1.1108(3) 0.79344(10) 0.0718(5) Uani d . 1 1 . .
    H H1 0.4677 1.0900 0.8411 0.108 Uiso d R 1 1 . .
    O O2 0.7318(3) 0.9317(3) 0.90207(9) 0.0629(5) Uani d . 1 1 . .
    N N 1.0113(3) 0.5534(3) 0.87856(10) 0.0507(5) Uani d . 1 1 . .
    H H0 1.0709 0.4248 0.8433 0.061 Uiso d R 1 1 . .
    C C1 0.7459(4) 0.7361(3) 0.76153(11) 0.0426(5) Uani d . 1 1 . .
    C C2 0.5357(4) 0.9263(4) 0.73646(12) 0.0496(5) Uani d . 1 1 . .
    C C3 0.4584(5) 0.9234(5) 0.65190(15) 0.0676(6) Uani d . 1 1 . .
    H H3 0.3184 1.0495 0.6352 0.081 Uiso calc R 1 1 . .
    C C4 0.5845(5) 0.7384(4) 0.59253(14) 0.0649(6) Uani d . 1 1 . .
    H H4 0.5312 0.7405 0.5357 0.078 Uiso calc R 1 1 . .
    C C5 0.7895(5) 0.5493(5) 0.61620(14) 0.0655(6) Uani d . 1 1 . .
    H H5 0.8742 0.4220 0.5760 0.079 Uiso calc R 1 1 . .
    C C6 0.8674(5) 0.5507(4) 0.69979(13) 0.0589(6) Uani d . 1 1 . .
    H H6 1.0068 0.4226 0.7156 0.071 Uiso calc R 1 1 . .
    C C7 0.8293(4) 0.7466(4) 0.85175(12) 0.0448(5) Uani d . 1 1 . .
    C C8 1.1112(4) 0.5513(4) 0.96491(12) 0.0523(5) Uani d . 1 1 . .
    H H8A 1.1517 0.7304 0.9796 0.063 Uiso calc R 1 1 . .
    H H8B 1.2913 0.4402 0.9636 0.063 Uiso calc R 1 1 . .
loop_
    _atom_site_aniso_label
    _atom_site_aniso_U_11
    _atom_site_aniso_U_22
    _atom_site_aniso_U_33
    _atom_site_aniso_U_12
    _atom_site_aniso_U_13
    _atom_site_aniso_U_23
    O1 0.0882(11) 0.0606(9) 0.0622(9) 0.0348(8) -0.0120(8) -0.0122(7)
    O2 0.0780(10) 0.0543(9) 0.0545(9) 0.0202(7) -0.0125(7) -0.0214(7)
    N 0.0591(10) 0.0484(10) 0.0439(9) 0.0123(8) -0.0115(7) -0.0116(7)
    C1 0.0458(10) 0.0388(10) 0.0426(10) 0.0022(8) -0.0050(8) -0.0043(8)
    C2 0.0569(11) 0.0402(10) 0.0501(11) 0.0053(9) -0.0049(9) -0.0011(9)
    C3 0.0806(15) 0.0620(14) 0.0601(13) 0.0147(12) -0.0198(12) 0.0036(11)
    C4 0.0828(16) 0.0679(15) 0.0459(12) -0.0029(12) -0.0165(11) -0.0007(11)
    C5 0.0820(15) 0.0642(14) 0.0490(12) 0.0113(12) -0.0094(11) -0.0158(10)
    C6 0.0696(13) 0.0567(13) 0.0488(12) 0.0176(10) -0.0111(10) -0.0120(10)
    C7 0.0458(10) 0.0420(10) 0.0456(10) 0.0040(8) -0.0041(8) -0.0085(8)
    C8 0.0540(11) 0.0563(12) 0.0477(11) 0.0058(9) -0.0154(8) -0.0091(9)
_geom_special_details
;
 All esds (except the esd in the dihedral angle between two l.s. planes)
 are estimated using the full covariance matrix.  The cell esds are taken
 into account individually in the estimation of esds in distances, angles
 and torsion angles; correlations between esds in cell parameters are only
 used when they are defined by crystal symmetry.  An approximate (isotropic)
 treatment of cell esds is used for estimating esds involving l.s. planes.
;
loop_
    _geom_bond_atom_site_label_1
    _geom_bond_atom_site_label_2
    _geom_bond_site_symmetry_2
    _geom_bond_distance
    _geom_bond_publ_flag
    O1 C2 . 1.349(2) ?
    O1 H1 . 0.8206 ?
    O2 C7 . 1.245(2) ?
    N C7 . 1.334(2) ?
    N C8 . 1.449(2) ?
    N H0 . 0.8600 ?
    C1 C6 . 1.383(2) ?
    C1 C2 . 1.400(3) ?
    C1 C7 . 1.478(2) ?
    C2 C3 . 1.382(3) ?
    C3 C4 . 1.365(3) ?
    C3 H3 . 0.9300 ?
    C4 C5 . 1.372(3) ?
    C4 H4 . 0.9300 ?
    C5 C6 . 1.369(3) ?
    C5 H5 . 0.9300 ?
    C6 H6 . 0.9300 ?
    C8 C8 2_767 1.511(4) ?
    C8 H8A . 0.9700 ?
    C8 H8B . 0.9700 ?
loop_
    _geom_angle_atom_site_label_1
    _geom_angle_atom_site_label_2
    _geom_angle_atom_site_label_3
    _geom_angle_site_symmetry_1
    _geom_angle_site_symmetry_3
    _geom_angle
    _geom_angle_publ_flag
    C2 O1 H1 . . 109.5 ?
    C7 N C8 . . 122.58(15) ?
    C7 N H0 . . 118.6 ?
    C8 N H0 . . 118.8 ?
    C6 C1 C2 . . 117.95(17) ?
    C6 C1 C7 . . 123.62(16) ?
    C2 C1 C7 . . 118.42(15) ?
    O1 C2 C3 . . 119.21(17) ?
    O1 C2 C1 . . 121.37(17) ?
    C3 C2 C1 . . 119.42(17) ?
    C4 C3 C2 . . 120.98(19) ?
    C4 C3 H3 . . 119.5 ?
    C2 C3 H3 . . 119.5 ?
    C3 C4 C5 . . 120.4(2) ?
    C3 C4 H4 . . 119.8 ?
    C5 C4 H4 . . 119.8 ?
    C6 C5 C4 . . 119.07(19) ?
    C6 C5 H5 . . 120.5 ?
    C4 C5 H5 . . 120.5 ?
    C5 C6 C1 . . 122.21(18) ?
    C5 C6 H6 . . 118.9 ?
    C1 C6 H6 . . 118.9 ?
    O2 C7 N . . 120.36(17) ?
    O2 C7 C1 . . 120.87(16) ?
    N C7 C1 . . 118.78(15) ?
    N C8 C8 . 2_767 112.0(2) ?
    N C8 H8A . . 109.2 ?
    C8 C8 H8A 2_767 . 109.2 ?
    N C8 H8B . . 109.2 ?
    C8 C8 H8B 2_767 . 109.2 ?
    H8A C8 H8B . . 107.9 ?
loop_
    _geom_torsion_atom_site_label_1
    _geom_torsion_atom_site_label_2
    _geom_torsion_atom_site_label_3
    _geom_torsion_atom_site_label_4
    _geom_torsion_site_symmetry_1
    _geom_torsion_site_symmetry_2
    _geom_torsion_site_symmetry_3
    _geom_torsion_site_symmetry_4
    _geom_torsion
    _geom_torsion_publ_flag
    C6 C1 C2 O1 . . . . 178.94(18) ?
    C7 C1 C2 O1 . . . . -2.0(3) ?
    C6 C1 C2 C3 . . . . -0.3(3) ?
    C7 C1 C2 C3 . . . . 178.77(19) ?
    O1 C2 C3 C4 . . . . -179.4(2) ?
    C1 C2 C3 C4 . . . . -0.2(4) ?
    C2 C3 C4 C5 . . . . 0.6(4) ?
    C3 C4 C5 C6 . . . . -0.6(4) ?
    C4 C5 C6 C1 . . . . 0.2(4) ?
    C2 C1 C6 C5 . . . . 0.3(3) ?
    C7 C1 C6 C5 . . . . -178.7(2) ?
    C8 N C7 O2 . . . . -1.8(3) ?
    C8 N C7 C1 . . . . 178.24(17) ?
    C6 C1 C7 O2 . . . . 173.61(19) ?
    C2 C1 C7 O2 . . . . -5.4(3) ?
    C6 C1 C7 N . . . . -6.5(3) ?
    C2 C1 C7 N . . . . 174.55(17) ?
    C7 N C8 C8 . . . 2_767 80.7(3) ?
loop_
    _geom_hbond_atom_site_label_D
    _geom_hbond_atom_site_label_H
    _geom_hbond_atom_site_label_A
    _geom_hbond_site_symmetry_A
    _geom_hbond_distance_DH
    _geom_hbond_distance_HA
    _geom_hbond_distance_DA
    _geom_hbond_angle_DHA
    O1 H1 O2 . 0.82 1.76 2.495(2) 148
    N H0 O1 1_645 0.86 2.21 2.993(2) 151
data_global
_journal_date_recd_electronic     2012-12-20
_journal_date_accepted     2012-12-27
_journal_name_full     'Acta Crystallographica, Section E'
_journal_year     2013
_journal_volume     69
_journal_issue      2
_journal_page_first     o201
_journal_page_last     o201
_journal_paper_category     QO
_journal_paper_doi     10.1107/S1600536812051963
_journal_coeditor_code     LR2096
_publ_contact_author_name     'Sabrina Madruga Nobre'
_publ_contact_author_address
;
EQA--FURG
Av.Italia
km08
Carreiros
96203-900 Rio Grande-RS
Brazil
;
_publ_contact_author_email     sabrinanobre@furg.br
_publ_contact_author_fax      555332336990
_publ_contact_author_phone      555332336963
_publ_section_title
;
2,2'-Dihydroxy-<i>N</i>,<i>N</i>'-(ethane-1,2-diyl)dibenzamide
;
loop_
    _publ_author_name
    _publ_author_footnote
    _publ_author_address
    'Costa, Daniel Pereira da' .
;
Escola de Quimica e Alimentos
Universidade Federal do Rio Grande
Av. Italia
km 08, Campus Carreiros, 96203-900 Rio Grande-RS, Brazil
;
    'Nobre, Sabrina Madruga' .
;
Escola de Quimica e Alimentos
Universidade Federal do Rio Grande
Av. Italia
km 08, Campus Carreiros, 96203-900 Rio Grande-RS, Brazil
;
    'Lisboa, Bruna Gon\,calves' .
;
Escola de Quimica e Alimentos
Universidade Federal do Rio Grande
Av. Italia
km 08, Campus Carreiros, 96203-900 Rio Grande-RS, Brazil
;
    'Vicenti, Juliano Rosa de Menezes' .
;
Escola de Quimica e Alimentos
Universidade Federal do Rio Grande
Av. Italia
km 08, Campus Carreiros, 96203-900 Rio Grande-RS, Brazil
;
    'Back, Davi Fernando' .
;
Departamento de Quimica, Universidade Federal de Santa Maria,
Av. Roraima Campus,
97105-900 Santa Maria-RS, Brazil
;
