# Supplementary material for: 2,2′-Dihydroxy-N,N′-(ethane-1,2-di­yl)di­benzamide
Source: Acta Crystallogr Sect E Struct Rep Online. 2013 Jan 9;69(Pt 2):o201. doi: 10.1107/S1600536812051963 (PMC3569262; doi:10.1107/S1600536812051963)
Supplement: Supplementary file 2 [file e-69-0o201-Isup2.hkl]

#
# h,k,l, Fc-squared, Fo-squared, sigma(Fo-squared) and status flag
#
data_I
_shelx_title ' I         P-1          R = 0.05'
_shelx_refln_list_code          4
_shelx_F_calc_maximum       77.42
_exptl_crystal_F_000       158.00
_reflns_d_resolution_high  0.7793
 
loop_
 _symmetry_equiv_pos_as_xyz
 'x, y, z'
 '-x, -y, -z'
 
_cell_length_a     4.6311
_cell_length_b     5.0435
_cell_length_c    15.2957
_cell_angle_alpha  89.091
_cell_angle_beta   83.315
_cell_angle_gamma  85.956
 
_shelx_F_squared_multiplier     1.000
 
loop_
 _refln_index_h
 _refln_index_k
 _refln_index_l
 _refln_F_squared_calc
 _refln_F_squared_meas
 _refln_F_squared_sigma
 _refln_observed_status
   1   0   0       35.17       37.92      0.42 o
   2   0   0        3.80        2.71      0.24 o
   3   0   0       38.69       41.45      0.69 o
   4   0   0        4.25        3.31      0.47 o
   5   0   0        0.40        0.17      0.40 o
  -5   1   0        0.09       -0.05      0.38 o
  -4   1   0        1.32        1.26      0.43 o
  -3   1   0        1.60        2.59      0.35 o
  -2   1   0       31.73       29.86      0.44 o
  -1   1   0      316.87      315.21      2.00 o
   0   1   0       11.40        8.33      0.20 o
   1   1   0     5994.49     5642.97     29.28 o
   2   1   0       32.22       30.97      0.69 o
   3   1   0        0.85        1.16      0.33 o
   4   1   0       26.63       24.90      1.05 o
   5   1   0        1.53        0.90      0.57 o
  -5   2   0        0.06        0.26      0.46 o
  -4   2   0        1.53        1.11      0.41 o
  -3   2   0       11.60       12.70      0.47 o
  -2   2   0        0.51        0.16      0.18 o
  -1   2   0      192.28      200.30      1.44 o
   0   2   0      357.13      341.89      2.27 o
   1   2   0        1.21        2.01      0.28 o
   2   2   0      113.84      110.43      1.65 o
   3   2   0        1.19        1.53      0.39 o
   4   2   0        0.00       -0.43      0.43 o
   5   2   0        2.36        1.80      1.13 o
  -5   3   0        0.12        0.52      0.69 o
  -4   3   0        1.92        1.82      0.39 o
  -3   3   0        0.12       -0.01      0.29 o
  -2   3   0       46.71       46.97      0.73 o
  -1   3   0        2.26        3.18      0.33 o
   0   3   0       39.24       36.62      0.79 o
   1   3   0       38.90       41.68      1.22 o
   2   3   0        1.14        0.82      0.37 o
   3   3   0        0.75        0.57      0.50 o
   4   3   0        0.15        0.20      0.63 o
   5   3   0        0.03       -0.04      1.18 o
  -4   4   0        2.77        2.68      0.81 o
  -3   4   0        2.48        3.30      0.43 o
  -2   4   0       35.15       37.43      1.01 o
  -1   4   0       64.02       63.63      1.39 o
   0   4   0       17.42       22.43      1.03 o
   1   4   0        0.62        0.27      0.44 o
   2   4   0        2.98        2.61      0.73 o
   3   4   0        2.76        2.89      0.80 o
   4   4   0        0.03        0.37      0.70 o
  -3   5   0        4.44        4.57      0.53 o
  -2   5   0        0.26        0.57      0.41 o
  -1   5   0       80.14       74.79      2.06 o
   0   5   0       24.32       31.58      4.48 o
   1   5   0        3.36        2.66      1.03 o
   2   5   0        0.06       -0.35      0.60 o
   3   5   0        3.89        3.72      1.04 o
   4   5   0        0.41       -0.74      0.81 o
  -1   6   0        0.01        0.03      0.50 o
   0   6   0       34.39       37.39      4.09 o
   1   6   0        2.71        2.53      1.90 o
   2   6   0        0.00       -0.64      0.89 o
  -2  -6   1        0.14       -0.79      0.79 o
  -1  -6   1       28.82       31.28      3.92 o
   0  -6   1        3.15        5.59      2.07 o
   1  -6   1        0.01        0.60      0.57 o
  -4  -5   1        0.87       -1.09      1.27 o
  -3  -5   1        0.07        0.68      0.81 o
  -2  -5   1        0.23       -0.35      0.68 o
  -1  -5   1        0.92        0.77      0.79 o
   0  -5   1       71.06       69.97      2.13 o
   1  -5   1        0.11        1.33      0.55 o
   2  -5   1        1.15        2.09      0.49 o
   3  -5   1       29.40       32.99      1.39 o
  -4  -4   1        0.00        0.26      0.69 o
  -3  -4   1        5.14        4.77      0.89 o
  -2  -4   1        3.64        2.67      0.84 o
  -1  -4   1        3.07        2.99      0.56 o
   0  -4   1        0.71        0.37      0.41 o
   1  -4   1       16.79       20.40      0.88 o
   2  -4   1        6.36        7.00      0.58 o
   3  -4   1        7.69        7.37      0.59 o
   4  -4   1       16.08       19.60      1.43 o
  -5  -3   1        0.64       -0.14      1.37 o
  -4  -3   1        1.14        1.16      0.67 o
  -3  -3   1        1.22        0.83      0.54 o
  -2  -3   1       35.81       36.08      1.11 o
  -1  -3   1        1.04        2.37      0.42 o
   0  -3   1        0.28        0.32      0.28 o
   1  -3   1        1.21        0.65      0.26 o
   2  -3   1       15.49       18.96      0.60 o
   3  -3   1       14.92       15.98      0.81 o
   4  -3   1        6.50        5.32      1.12 o
   5  -3   1        0.88        0.76      0.61 o
  -5  -2   1        3.15        2.64      1.23 o
  -4  -2   1        4.46        2.88      0.66 o
  -3  -2   1        3.04        2.55      0.44 o
  -2  -2   1       39.75       34.55      0.91 o
  -1  -2   1      392.96      415.08      3.03 o
   0  -2   1        2.37        3.30      0.27 o
   1  -2   1       99.00       98.84      0.89 o
   2  -2   1        4.08        6.92      0.33 o
   3  -2   1       14.32       16.92      0.52 o
   4  -2   1        5.24        6.27      1.54 o
   5  -2   1        0.93        1.78      0.59 o
  -5  -1   1        3.17        3.71      0.78 o
  -4  -1   1       20.89       24.41      1.13 o
  -3  -1   1       15.80       14.59      0.71 o
  -2  -1   1      350.05      348.35      2.58 o
  -1  -1   1      267.61      245.70      1.68 o
   0  -1   1      928.85      933.51      4.57 o
   1  -1   1       35.84       32.74      0.39 o
   2  -1   1      405.49      404.72      2.46 o
   3  -1   1       24.19       27.18      0.70 o
   4  -1   1        0.58        0.63      0.43 o
   5  -1   1        0.88        1.14      0.48 o
  -5   0   1        0.02       -0.01      0.41 o
  -4   0   1        3.26        2.88      0.53 o
  -3   0   1       19.25       17.33      0.60 o
  -2   0   1       48.70       47.77      0.71 o
  -1   0   1     2513.09     2358.05     13.93 o
   1   0   1       16.68       19.61      0.30 o
   2   0   1      260.38      253.95      1.64 o
   3   0   1      139.16      145.13      1.53 o
   4   0   1        6.88        7.36      0.51 o
   5   0   1        1.11        1.67      0.54 o
  -5   1   1        1.53        1.85      0.55 o
  -4   1   1        0.02       -0.13      0.40 o
  -3   1   1        9.13       10.11      0.49 o
  -2   1   1       42.21       44.10      0.62 o
  -1   1   1      275.37      251.51      5.30 o
   0   1   1     1020.50      946.80      4.69 o
   1   1   1       18.41       17.56      0.55 o
   2   1   1       78.06       75.88      0.98 o
   3   1   1       75.88       78.44      1.25 o
   4   1   1        9.88       10.31      0.68 o
   5   1   1        0.21        1.20      1.01 o
  -5   2   1        1.03        1.84      0.49 o
  -4   2   1        3.16        3.57      0.57 o
  -3   2   1       49.05       46.94      0.90 o
  -2   2   1       36.26       35.98      0.80 o
  -1   2   1      158.71      155.80      1.27 o
   0   2   1      215.96      221.23      1.47 o
   1   2   1        0.41        0.28      0.22 o
   2   2   1        1.50        3.12      0.35 o
   3   2   1       21.62       21.10      0.99 o
   4   2   1        3.17        5.50      0.69 o
   5   2   1        0.23        0.37      0.99 o
  -4   3   1        1.72        1.40      0.37 o
  -3   3   1        0.28        0.19      0.24 o
  -2   3   1      366.64      346.92      2.90 o
  -1   3   1        0.79        1.40      0.25 o
   0   3   1       21.13       24.51      0.62 o
   1   3   1       17.72       18.11      0.85 o
   2   3   1        1.80        0.64      0.48 o
   3   3   1        0.00       -0.45      0.45 o
   4   3   1        0.32        0.39      0.62 o
   5   3   1        0.14        1.01      0.77 o
  -4   4   1       11.71       12.71      2.05 o
  -3   4   1        0.46        0.81      0.32 o
  -2   4   1        0.81        1.57      0.33 o
  -1   4   1      410.78      408.67      3.68 o
   0   4   1        0.90        1.09      0.45 o
   1   4   1        3.01        3.81      0.61 o
   2   4   1        5.08        4.51      1.21 o
   3   4   1        0.35        0.17      0.79 o
   4   4   1        0.08        0.49      0.68 o
  -3   5   1        1.46        2.22      0.44 o
  -2   5   1        0.16       -0.16      0.37 o
  -1   5   1        0.81        3.22      0.74 o
   0   5   1       89.13       95.32      2.43 o
   1   5   1        0.29        2.23      1.24 o
   2   5   1        4.22        4.86      0.93 o
   3   5   1        3.47        2.42      0.94 o
   4   5   1        0.51        0.21      0.73 o
  -1   6   1        0.06        0.05      0.45 o
   0   6   1        0.00        0.46      1.79 o
   1   6   1        2.43        2.13      2.02 o
   2   6   1        0.01        0.89      0.93 o
  -2  -6   2        3.39        4.03      1.05 o
  -1  -6   2       12.44       14.72      2.65 o
   0  -6   2        5.21        3.28      1.90 o
   1  -6   2        0.19        0.46      0.67 o
  -3  -5   2        0.04        0.30      0.64 o
  -2  -5   2        0.97        1.57      0.78 o
  -1  -5   2        6.91        6.56      0.98 o
   0  -5   2       18.16       22.11      2.14 o
   1  -5   2        0.89        1.08      0.60 o
   2  -5   2        1.59        1.83      0.55 o
   3  -5   2        0.05        1.01      0.45 o
  -4  -4   2        3.58        2.04      0.84 o
  -3  -4   2        4.05        3.71      0.95 o
  -2  -4   2        8.82        7.21      0.96 o
  -1  -4   2        5.18        6.12      0.99 o
   0  -4   2        0.32       -0.12      0.37 o
   1  -4   2        5.66        5.38      0.46 o
   2  -4   2        0.43        0.33      0.42 o
   3  -4   2        0.06       -0.01      0.37 o
   4  -4   2        0.03        1.40      0.44 o
  -5  -3   2        0.05        1.61      1.67 o
  -4  -3   2        0.16        1.14      0.67 o
  -3  -3   2       99.51       93.18      2.84 o
  -2  -3   2        6.99        7.84      0.94 o
  -1  -3   2       30.02       29.93      1.13 o
   0  -3   2        0.71        1.22      0.34 o
   1  -3   2        9.39       10.37      0.49 o
   2  -3   2        0.62        0.08      0.26 o
   3  -3   2        1.35        1.72      0.42 o
   4  -3   2        7.50        7.15      0.62 o
   5  -3   2        0.39       -0.03      0.51 o
  -5  -2   2        0.76        0.58      1.09 o
  -4  -2   2        0.16       -0.27      0.53 o
  -3  -2   2        5.91        5.43      0.56 o
  -2  -2   2     1211.76     1203.78      9.89 o
  -1  -2   2       11.84       12.11      0.51 o
   0  -2   2        9.65        9.45      0.41 o
   1  -2   2      298.28      298.44      2.13 o
   2  -2   2        0.55        1.77      0.23 o
   3  -2   2        2.94        2.72      0.33 o
   4  -2   2        6.62        5.26      0.67 o
   5  -2   2        9.69        9.04      2.32 o
  -5  -1   2        3.05        2.93      0.74 o
  -4  -1   2        0.44       -0.24      0.50 o
  -3  -1   2        0.03       -0.01      0.29 o
  -2  -1   2       44.33       50.72      0.79 o
  -1  -1   2     4349.53     4158.01     22.22 o
   0  -1   2      407.16      366.41      2.10 o
   1  -1   2       10.09       13.70      0.30 o
   2  -1   2      688.69      759.23      8.44 o
   3  -1   2       14.39       15.30      0.71 o
   4  -1   2        5.96        5.56      0.75 o
   5  -1   2        1.59        0.70      1.25 o
  -5   0   2        0.40        0.30      0.39 o
  -4   0   2        3.03        4.21      0.54 o
  -3   0   2       25.60       20.55      0.74 o
  -2   0   2       23.65       21.17      0.59 o
  -1   0   2      191.89      188.37      1.16 o
   0   0   2      692.95      615.57      2.92 o
   1   0   2      352.93      309.29      1.70 o
   2   0   2        6.11        6.38      0.35 o
   3   0   2      131.70      141.99      1.58 o
   4   0   2        4.13        2.65      0.38 o
   5   0   2        0.30       -0.38      0.49 o
  -5   1   2        0.02        0.00      0.34 o
  -4   1   2        0.65        0.39      0.28 o
  -3   1   2        0.70        0.83      0.28 o
  -2   1   2       15.84       13.41      0.43 o
   0   1   2      269.02      249.66      1.32 o
   1   1   2      226.99      214.69      1.45 o
   2   1   2       23.88       24.56      0.78 o
   3   1   2       14.35       14.85      0.62 o
   4   1   2        1.77        1.30      0.43 o
   5   1   2        0.10       -0.12      0.89 o
  -5   2   2        1.14        0.99      0.57 o
  -4   2   2       16.76       15.88      0.79 o
  -3   2   2        1.21        1.89      0.47 o
  -1   2   2        0.64        0.99      0.20 o
   0   2   2       23.40       26.08      0.40 o
   1   2   2       63.97       62.10      0.94 o
   2   2   2       31.99       31.23      0.72 o
   3   2   2        8.88        9.86      0.72 o
   4   2   2        1.29        1.41      0.50 o
   5   2   2        0.33       -0.08      0.88 o
  -4   3   2        3.80        3.83      0.43 o
  -3   3   2      173.33      169.48      3.76 o
  -2   3   2        4.90        5.38      0.48 o
  -1   3   2        0.03        0.01      0.22 o
   0   3   2        4.15        5.82      0.38 o
   1   3   2      100.67      105.81      1.47 o
   2   3   2       10.38       12.42      0.92 o
   3   3   2        1.76        2.09      0.79 o
   4   3   2        3.81        4.03      0.75 o
   5   3   2        0.00       -0.20      0.83 o
  -4   4   2        1.36        1.36      0.35 o
  -3   4   2        4.36        4.54      0.40 o
  -2   4   2      240.28      230.89      2.18 o
  -1   4   2        2.48        4.04      0.43 o
   0   4   2        1.30        1.51      0.35 o
   1   4   2       23.26       26.62      1.17 o
   2   4   2       24.88       23.83      1.53 o
   3   4   2        0.57        0.14      0.62 o
   4   4   2        1.17        0.91      0.97 o
  -3   5   2        1.17        1.41      0.45 o
  -2   5   2        2.12        1.85      0.45 o
  -1   5   2       64.48       60.97      1.49 o
   0   5   2        0.34        0.94      0.62 o
   1   5   2        2.30        3.52      0.79 o
   2   5   2       10.04        8.86      1.12 o
   3   5   2        1.72        1.73      0.79 o
   4   5   2        0.01       -0.64      0.73 o
  -1   6   2        0.23       -0.09      0.43 o
   0   6   2        2.65        2.59      1.90 o
   1   6   2        0.16       -1.50      1.50 o
   2   6   2        0.57        0.60      1.24 o
  -2  -6   3        2.80        2.07      0.99 o
  -1  -6   3        0.82        2.67      2.74 o
   0  -6   3        0.27       -1.09      1.50 o
   1  -6   3        1.04        1.56      1.20 o
  -3  -5   3        0.09       -0.12      0.79 o
  -2  -5   3        0.45        0.32      0.75 o
  -1  -5   3        6.13        6.72      0.99 o
   0  -5   3        3.13        3.20      0.76 o
   1  -5   3        2.91        3.00      0.98 o
   2  -5   3        5.12        3.72      0.71 o
   3  -5   3        4.93        6.23      0.90 o
  -4  -4   3        4.86        3.41      0.98 o
  -3  -4   3        5.48        5.51      1.05 o
  -2  -4   3        4.03        5.12      0.97 o
  -1  -4   3        2.85        2.38      0.58 o
   0  -4   3        3.79        3.43      0.72 o
   1  -4   3       16.34       19.06      0.90 o
   2  -4   3        5.92        4.96      0.57 o
   3  -4   3        0.67        0.50      0.51 o
   4  -4   3        0.45        0.84      0.46 o
  -5  -3   3        0.14       -0.49      1.46 o
  -4  -3   3       12.47       10.79      1.24 o
  -3  -3   3       42.14       41.18      2.57 o
  -2  -3   3       29.15       32.40      2.07 o
  -1  -3   3        0.12        0.46      0.36 o
   0  -3   3       49.44       50.49      1.08 o
   1  -3   3        9.21       14.50      0.62 o
   2  -3   3        2.06        1.95      0.39 o
   3  -3   3        5.86        4.68      0.48 o
   4  -3   3        4.05        4.32      0.70 o
   5  -3   3        0.48        1.08      0.64 o
  -5  -2   3        0.44        0.27      1.19 o
  -4  -2   3        1.46        0.16      0.56 o
  -3  -2   3      111.37      106.81      1.86 o
  -2  -2   3      146.94      154.88      2.04 o
  -1  -2   3       43.51       44.54      0.78 o
   0  -2   3      224.57      228.47      2.06 o
   1  -2   3      249.75      251.87      1.76 o
   2  -2   3       16.45       21.50      0.60 o
   3  -2   3        1.24        0.91      0.31 o
   4  -2   3        7.62        7.02      1.46 o
   5  -2   3        6.61        6.49      1.36 o
  -5  -1   3        0.44       -0.30      0.59 o
  -4  -1   3        2.03        2.14      0.43 o
  -3  -1   3       12.22       11.99      0.56 o
  -2  -1   3      206.99      201.67      1.69 o
  -1  -1   3      151.93      124.59      1.98 o
   0  -1   3       14.45       16.44      0.40 o
   1  -1   3      907.48      885.13      4.30 o
   2  -1   3      141.46      149.38      1.22 o
   3  -1   3        3.70        4.30      0.36 o
   4  -1   3        1.11        1.73      0.63 o
   5  -1   3        8.62        9.67      1.45 o
  -5   0   3        8.65        8.89      1.04 o
  -4   0   3        7.80        8.04      0.59 o
  -3   0   3       41.25       43.53      0.81 o
  -2   0   3       58.41       57.40      0.78 o
  -1   0   3       68.34       65.65      0.60 o
   0   0   3        5.51        5.53      0.27 o
   1   0   3      137.25      131.85      0.98 o
   2   0   3      121.85      119.92      1.08 o
   3   0   3       13.99       17.66      0.64 o
   4   0   3        0.03        0.50      0.41 o
   5   0   3        2.08        1.69      0.94 o
  -5   1   3        0.26        1.18      0.38 o
  -4   1   3       87.48       94.77      1.58 o
  -3   1   3        0.96        0.73      0.37 o
  -2   1   3       31.73       28.85      0.57 o
  -1   1   3        1.61        2.02      0.33 o
   0   1   3      793.36      731.27      3.76 o
   1   1   3        0.50        1.02      0.20 o
   2   1   3       18.07       17.25      0.59 o
   3   1   3       10.00        8.97      0.53 o
   4   1   3        1.25        0.98      0.39 o
   5   1   3        0.11        1.36      1.35 o
  -5   2   3        0.20        0.13      0.35 o
  -4   2   3        2.75        2.09      0.46 o
  -1   2   3       26.58       26.55      0.53 o
   0   2   3       86.20       93.02      0.89 o
   1   2   3       60.90       54.54      0.91 o
   2   2   3        0.25        0.13      0.25 o
   3   2   3        4.25        3.67      0.61 o
   4   2   3       12.39       14.00      0.84 o
   5   2   3        0.87        0.49      0.88 o
  -2   3   3      289.30      263.54      2.86 o
  -1   3   3       25.94       29.08      0.64 o
   0   3   3      100.44      100.95      1.13 o
   1   3   3       91.56       95.70      1.48 o
   2   3   3        3.56        3.13      0.65 o
   3   3   3        0.13       -0.03      0.58 o
   4   3   3        1.33        0.68      0.62 o
   5   3   3        1.87        0.72      0.70 o
  -4   4   3        0.09        0.17      0.40 o
  -3   4   3        1.83        1.13      0.36 o
  -2   4   3       29.45       33.37      0.77 o
  -1   4   3       27.09       33.26      0.94 o
   0   4   3        2.03        1.80      0.37 o
   1   4   3       21.81       23.30      1.06 o
   2   4   3       11.70       12.96      1.02 o
   3   4   3        2.68        2.33      0.78 o
   4   4   3        1.06        1.20      0.71 o
  -3   5   3        0.04        0.44      0.53 o
  -2   5   3        0.11        0.58      0.40 o
  -1   5   3       16.75       18.73      1.07 o
   0   5   3        2.73        2.14      0.76 o
   1   5   3        0.01        0.30      0.59 o
   2   5   3        0.12       -0.48      0.63 o
   3   5   3        0.03       -0.68      0.68 o
   4   5   3        0.10        0.77      0.77 o
  -1   6   3        0.12       -0.23      0.45 o
   0   6   3        2.93        3.75      0.97 o
   1   6   3        1.11        3.17      2.07 o
   2   6   3        0.19       -1.04      1.04 o
  -2  -6   4        0.02        0.75      1.93 o
  -1  -6   4        0.45        0.79      0.99 o
   0  -6   4        0.08        0.75      1.61 o
   1  -6   4        0.04       -1.21      1.21 o
  -3  -5   4        0.04       -0.63      0.88 o
  -2  -5   4        2.87        2.45      0.80 o
  -1  -5   4        3.23        2.64      0.79 o
   0  -5   4        0.05       -0.57      0.87 o
   1  -5   4        0.63        1.04      0.64 o
   2  -5   4        4.66        6.55      0.86 o
   3  -5   4        0.10       -0.47      0.47 o
  -4  -4   4        8.69        7.22      1.17 o
  -3  -4   4        0.00       -0.54      0.60 o
  -2  -4   4        0.51        1.99      0.80 o
  -1  -4   4       42.72       40.63      2.28 o
   0  -4   4        1.45        1.33      0.47 o
   1  -4   4        0.17       -0.01      0.36 o
   2  -4   4       16.87       17.65      0.91 o
   3  -4   4       19.03       20.34      1.21 o
   4  -4   4        0.02        0.17      0.65 o
  -5  -3   4        0.51        3.28      1.81 o
  -4  -3   4        8.14        8.25      0.96 o
  -3  -3   4       40.97       35.65      2.59 o
  -2  -3   4       11.67        9.95      1.45 o
  -1  -3   4        0.26       -0.46      0.46 o
   0  -3   4      305.75      317.25      3.02 o
   1  -3   4       11.03       11.85      0.63 o
   2  -3   4        6.11        5.03      0.35 o
   3  -3   4       46.57       43.55      1.16 o
   4  -3   4       11.04        9.30      0.72 o
   5  -3   4        0.01       -0.52      1.15 o
  -5  -2   4        0.00        0.93      1.21 o
  -4  -2   4        3.32        2.29      0.64 o
  -3  -2   4       39.21       41.58      1.08 o
  -2  -2   4       25.06       25.57      0.94 o
  -1  -2   4       68.81       70.77      1.03 o
   0  -2   4       14.54       13.55      0.54 o
   1  -2   4      582.18      568.51      4.82 o
   2  -2   4       15.35       16.05      0.50 o
   3  -2   4        3.62        3.88      0.54 o
   4  -2   4       28.72       26.73      2.59 o
   5  -2   4        0.63       -0.45      0.60 o
  -5  -1   4        0.29        0.25      0.64 o
  -4  -1   4        0.33        0.37      0.47 o
  -3  -1   4        4.39        4.52      0.46 o
  -2  -1   4      100.58      101.80      1.18 o
  -1  -1   4      172.23      153.11      1.36 o
   0  -1   4       71.69       64.23      0.65 o
   1  -1   4      162.64      141.94      1.02 o
   2  -1   4      120.43      122.47      1.03 o
   3  -1   4        3.48        3.84      0.41 o
   4  -1   4        4.09        3.49      0.84 o
   5  -1   4        8.22        7.38      2.10 o
  -5   0   4        4.10        3.71      0.53 o
  -4   0   4        0.39        0.51      0.48 o
  -3   0   4        3.62        3.26      0.37 o
  -2   0   4        9.72        9.58      0.44 o
  -1   0   4       52.41       48.40      0.58 o
   0   0   4      329.75      264.58      3.35 o
   1   0   4       91.02       83.13      0.85 o
   2   0   4       48.76       45.32      0.73 o
   3   0   4        2.99        3.01      0.41 o
   4   0   4       10.11       11.92      1.11 o
   5   0   4        7.59        6.51      1.03 o
  -5   1   4       23.49       24.05      1.01 o
  -4   1   4       11.01       11.61      0.57 o
  -3   1   4        0.11        0.14      0.32 o
  -2   1   4       13.84       16.14      0.61 o
  -1   1   4      114.28      115.88      1.05 o
   0   1   4        0.59        1.04      0.17 o
   1   1   4        5.17        6.50      0.34 o
   2   1   4      225.34      218.25      1.99 o
   3   1   4        3.29        4.03      0.41 o
   4   1   4        0.88        1.34      0.49 o
   5   1   4        0.15        0.44      0.96 o
  -5   2   4        1.21        0.57      0.51 o
  -4   2   4       93.84       91.58      1.53 o
  -1   2   4      312.96      325.40      2.34 o
   0   2   4      330.65      349.34      2.39 o
   1   2   4        0.01        0.16      0.27 o
   2   2   4       47.59       53.73      0.93 o
   3   2   4       85.90       89.39      1.72 o
   4   2   4        6.74        6.08      0.70 o
   5   2   4        1.11        2.06      1.06 o
  -2   3   4        0.52        1.76      0.38 o
  -1   3   4        2.26        1.91      0.30 o
   0   3   4      341.31      350.10      2.73 o
   1   3   4       87.35       84.84      1.42 o
   2   3   4        0.66        0.52      0.50 o
   3   3   4        3.92        4.59      0.82 o
   4   3   4       17.88       19.07      1.63 o
   5   3   4        1.39        0.88      0.77 o
  -3   4   4        0.06       -0.02      0.88 o
  -2   4   4        0.05        0.05      0.27 o
  -1   4   4        3.89        5.12      0.45 o
   0   4   4        9.53       10.70      0.57 o
   1   4   4       53.54       57.26      1.41 o
   2   4   4        5.35        4.05      0.74 o
   3   4   4        0.00        0.59      0.66 o
   4   4   4        0.00        0.02      0.66 o
  -3   5   4        0.14        0.50      0.41 o
  -2   5   4        1.32        0.91      0.40 o
  -1   5   4       14.05       13.13      0.85 o
   0   5   4        4.12        4.85      0.83 o
   1   5   4        3.16        1.91      0.98 o
   2   5   4        0.02       -0.68      0.68 o
   3   5   4        0.32       -0.70      0.75 o
   4   5   4        0.31        0.70      1.05 o
  -1   6   4        1.51        2.07      0.53 o
   0   6   4        1.74        1.97      1.12 o
   1   6   4        1.99        1.90      1.96 o
   2   6   4        0.15        0.17      1.90 o
  -1  -6   5        0.21        1.24      2.00 o
   0  -6   5        0.04        0.98      1.50 o
   1  -6   5        0.01        1.15      1.56 o
  -3  -5   5        0.03       -0.67      0.82 o
  -2  -5   5        0.80       -0.04      0.71 o
  -1  -5   5        1.54        1.09      0.75 o
   0  -5   5        0.05       -0.72      0.72 o
   1  -5   5        0.67        0.06      1.44 o
   2  -5   5        6.07        4.65      0.74 o
   3  -5   5        0.62        0.44      0.49 o
  -4  -4   5        4.16        4.04      1.11 o
  -3  -4   5        3.56        3.50      1.02 o
  -2  -4   5        7.47        7.67      1.04 o
  -1  -4   5        0.09       -0.46      0.67 o
   0  -4   5        4.25        3.11      0.50 o
   1  -4   5        0.50        1.39      0.53 o
   2  -4   5        2.25        2.26      0.50 o
   3  -4   5       20.88       20.16      1.03 o
   4  -4   5        2.22        3.15      0.82 o
  -4  -3   5        3.32        2.77      0.75 o
  -3  -3   5        3.40        2.73      0.85 o
  -2  -3   5        5.00        4.68      0.63 o
  -1  -3   5       85.27       86.24      1.91 o
   0  -3   5        9.73        9.08      0.59 o
   1  -3   5        2.50        2.88      0.40 o
   2  -3   5        0.25        0.39      0.28 o
   3  -3   5        3.12        2.27      0.44 o
   4  -3   5        8.17        6.27      0.65 o
  -5  -2   5        0.00       -0.98      1.17 o
  -4  -2   5        1.75        0.94      0.62 o
  -3  -2   5        2.47        1.90      0.45 o
  -2  -2   5        0.36       -0.13      0.27 o
  -1  -2   5        0.18       -0.05      0.25 o
   0  -2   5      134.70      137.03      1.50 o
   1  -2   5        5.73        6.39      0.39 o
   2  -2   5        4.88        5.57      0.31 o
   3  -2   5        9.22       11.17      0.51 o
   4  -2   5        1.57        0.59      0.83 o
   5  -2   5        0.02       -0.54      0.54 o
  -5  -1   5        0.17        0.34      0.45 o
  -4  -1   5        0.05       -0.19      0.46 o
  -3  -1   5       13.52       13.24      0.64 o
  -2  -1   5      174.39      179.63      1.71 o
  -1  -1   5       14.98       16.75      0.58 o
   0  -1   5        0.05       -0.01      0.16 o
   1  -1   5       21.59       22.98      0.82 o
   2  -1   5        3.42        2.36      0.28 o
   3  -1   5       22.83       24.87      0.86 o
   4  -1   5        0.22        0.52      0.55 o
   5  -1   5        0.01        0.77      1.13 o
  -5   0   5       12.20       12.53      1.60 o
  -4   0   5        3.85        4.74      0.63 o
  -3   0   5        2.83        3.33      0.37 o
  -2   0   5      105.50      105.77      1.13 o
  -1   0   5      266.95      251.33      1.60 o
   0   0   5        6.00        4.96      0.26 o
   1   0   5      209.18      206.92      1.62 o
   2   0   5      133.75      126.65      1.32 o
   3   0   5        4.45        3.21      0.44 o
   4   0   5       11.42       10.15      1.03 o
   5   0   5        6.86        6.52      1.41 o
  -5   1   5        9.19        8.34      0.72 o
  -4   1   5       35.03       38.24      0.88 o
  -3   1   5       23.12       23.32      0.53 o
  -2   1   5       33.09       34.64      1.19 o
  -1   1   5      291.93      309.16      2.11 o
   0   1   5        2.56        3.15      0.22 o
   1   1   5        4.30        4.73      0.32 o
   2   1   5      405.59      411.15      3.26 o
   3   1   5       15.38       16.56      0.89 o
   4   1   5        0.05        0.17      0.42 o
   5   1   5        1.47        1.69      1.09 o
  -5   2   5        4.65        3.23      0.80 o
  -4   2   5       28.78       30.22      0.85 o
  -1   2   5       35.17       36.56      0.60 o
   0   2   5      181.88      202.90      1.75 o
   1   2   5        9.27        8.50      0.50 o
   2   2   5        5.65        6.01      0.48 o
   3   2   5       85.39       85.37      1.71 o
   4   2   5        0.20        0.42      0.62 o
   5   2   5        0.91        0.96      0.69 o
  -2   3   5        0.00        0.23      0.34 o
  -1   3   5        0.09       -0.13      0.24 o
   0   3   5        0.00        0.01      0.27 o
   1   3   5       13.15       15.90      0.73 o
   2   3   5        3.22        3.03      0.62 o
   3   3   5       13.19       13.77      1.19 o
   4   3   5        7.23        7.32      0.96 o
   5   3   5        0.75        1.89      0.77 o
  -3   4   5        0.74        1.98      1.09 o
  -2   4   5        8.04        9.69      0.51 o
  -1   4   5        3.82        3.49      0.44 o
   0   4   5        4.20        4.34      0.49 o
   1   4   5        3.72        4.63      0.69 o
   2   4   5        0.00       -0.12      0.47 o
   3   4   5        3.08        3.95      0.90 o
   4   4   5        5.11        3.95      0.91 o
  -2   5   5        0.58        0.10      0.53 o
  -1   5   5        0.08       -0.42      0.48 o
   0   5   5        0.44       -0.22      0.52 o
   1   5   5       12.48       14.97      1.88 o
   2   5   5        0.00       -0.36      0.66 o
   3   5   5        0.00       -0.05      0.90 o
  -1   6   5        0.40        0.75      0.50 o
   0   6   5        0.09        1.56      0.69 o
   1   6   5        1.93        2.94      2.19 o
   2   6   5        6.31        7.26      2.53 o
  -1  -6   6        0.10       -0.80      0.81 o
  -3  -5   6        0.02       -0.24      0.86 o
  -2  -5   6        6.80        4.66      1.27 o
  -1  -5   6        0.18        0.02      0.66 o
   0  -5   6        0.31        0.60      0.78 o
   1  -5   6       20.23       24.37      3.11 o
   2  -5   6        2.99        3.62      0.78 o
   3  -5   6        1.24        1.84      1.15 o
  -4  -4   6        0.38       -0.82      0.84 o
  -3  -4   6        0.03        0.02      0.65 o
  -2  -4   6        2.78        2.64      0.93 o
  -1  -4   6       32.87       31.03      1.73 o
   0  -4   6        4.41        4.35      0.75 o
   1  -4   6        0.01       -0.23      0.42 o
   2  -4   6       57.52       48.67      1.57 o
   3  -4   6        0.90        1.14      0.55 o
   4  -4   6        0.76        1.83      0.57 o
  -4  -3   6        4.14        5.19      1.05 o
  -3  -3   6        0.13       -0.51      0.91 o
  -2  -3   6        0.03       -0.43      0.43 o
  -1  -3   6       19.44       19.77      1.14 o
   0  -3   6       58.28       55.47      1.29 o
   1  -3   6        0.04        0.08      0.33 o
   2  -3   6        3.85        3.22      0.48 o
   3  -3   6       37.41       31.49      1.45 o
   4  -3   6        0.16        0.18      0.42 o
  -5  -2   6        0.00        0.22      1.90 o
  -4  -2   6        0.24        0.41      0.59 o
  -3  -2   6        1.75        0.88      0.47 o
  -2  -2   6        9.87        9.73      0.70 o
  -1  -2   6        1.36        1.01      0.35 o
   0  -2   6       41.58       43.27      0.89 o
   1  -2   6       13.50       15.22      0.61 o
   2  -2   6       24.20       22.52      0.70 o
   3  -2   6       14.18       13.54      0.61 o
   4  -2   6        4.65        4.61      1.18 o
   5  -2   6        0.57        0.62      0.61 o
  -5  -1   6        0.39        0.33      0.48 o
  -4  -1   6        2.17        2.53      0.66 o
  -3  -1   6        1.94        1.68      0.41 o
  -2  -1   6        6.53        5.08      0.39 o
  -1  -1   6        1.24        1.49      0.27 o
   0  -1   6      137.00      127.47      1.10 o
   1  -1   6        0.96        0.98      0.22 o
   2  -1   6        4.95        5.13      0.38 o
   3  -1   6        1.08        0.92      0.39 o
   4  -1   6        1.40        1.49      1.18 o
   5  -1   6        0.00        0.37      1.02 o
  -5   0   6        1.71        2.77      0.52 o
  -4   0   6        4.19        4.44      0.70 o
  -3   0   6       62.41       65.80      1.04 o
  -2   0   6       15.13       14.77      0.53 o
  -1   0   6       31.19       27.89      0.43 o
   0   0   6      151.15      151.63      1.17 o
   1   0   6      493.22      498.93      3.27 o
   2   0   6       40.03       41.24      0.87 o
   3   0   6       11.20       11.40      1.04 o
   4   0   6       34.23       39.09      1.88 o
   5   0   6        1.78        3.16      1.53 o
  -5   1   6        4.03        3.10      0.48 o
  -4   1   6        0.04       -0.29      0.35 o
  -3   1   6        6.30        5.68      0.34 o
  -2   1   6      334.24      338.81      2.24 o
  -1   1   6      200.92      205.73      1.42 o
   0   1   6        2.98        3.44      0.24 o
   1   1   6      154.48      161.11      1.60 o
   2   1   6      138.80      148.38      1.53 o
   3   1   6        4.91        4.25      0.47 o
   4   1   6        5.91        6.81      0.72 o
   5   1   6       35.51       33.33      2.25 o
  -4   2   6        1.27        1.46      0.30 o
  -3   2   6        2.76        1.79      1.38 o
  -2   2   6        2.70        3.34      0.71 o
  -1   2   6      317.32      321.28      2.16 o
   0   2   6       76.07       83.55      1.05 o
   1   2   6        2.71        3.35      0.38 o
   2   2   6       16.96       23.11      1.63 o
   3   2   6        8.10        7.91      0.94 o
   4   2   6        0.34        0.46      0.54 o
   5   2   6        0.22        0.44      0.65 o
  -4   3   6        4.36        3.80      1.84 o
  -2   3   6        5.78        5.56      0.51 o
  -1   3   6       15.03       15.01      0.49 o
   0   3   6       22.27       24.02      0.81 o
   1   3   6        0.00       -0.05      0.33 o
   2   3   6        9.20        9.62      1.02 o
   3   3   6        2.60        2.08      0.65 o
   4   3   6        0.09        0.93      0.64 o
   5   3   6        0.24       -0.02      0.63 o
  -3   4   6        2.03        4.38      1.96 o
  -2   4   6       25.13       27.02      0.76 o
  -1   4   6        8.71        8.18      0.65 o
   0   4   6        0.37        0.35      0.41 o
   1   4   6        3.87        5.52      0.73 o
   2   4   6        0.81        0.45      0.57 o
   3   4   6        6.18        5.52      0.97 o
   4   4   6        3.51        4.24      0.87 o
  -2   5   6        0.23        0.62      0.42 o
  -1   5   6        0.12       -0.02      0.55 o
   0   5   6        8.43        7.41      0.91 o
   1   5   6        4.52        5.63      1.36 o
   2   5   6        0.51        1.16      0.79 o
   3   5   6        0.21       -0.31      0.76 o
   0   6   6        1.11        1.02      0.78 o
   1   6   6        5.45       -0.46      1.96 o
  -3  -5   7        1.10       -0.46      0.75 o
  -2  -5   7        0.47        0.01      0.92 o
  -1  -5   7        1.19        0.24      0.67 o
   0  -5   7        1.60        0.38      0.90 o
   1  -5   7        0.09       -0.73      0.87 o
   2  -5   7        3.62        3.98      1.28 o
  -4  -4   7        0.03       -0.65      0.99 o
  -3  -4   7        0.04        0.06      0.81 o
  -2  -4   7        3.06        3.27      0.90 o
  -1  -4   7        0.02       -0.56      0.56 o
   0  -4   7        0.34        0.84      0.70 o
   1  -4   7        0.74       -0.13      0.43 o
   2  -4   7        2.44        2.63      0.66 o
   3  -4   7        0.14        0.75      0.51 o
   4  -4   7        1.00        2.73      0.75 o
  -4  -3   7        2.00        2.13      1.11 o
  -3  -3   7        0.02       -0.71      0.71 o
  -2  -3   7        0.01       -0.43      0.51 o
  -1  -3   7        0.10        0.14      0.35 o
   0  -3   7        7.65        8.18      1.00 o
   1  -3   7       25.24       27.12      1.54 o
   2  -3   7        0.01        0.15      0.32 o
   3  -3   7        4.70        4.62      0.63 o
   4  -3   7        4.93        3.43      0.63 o
  -5  -2   7        0.01       -0.83      1.50 o
  -4  -2   7        5.53        4.27      1.45 o
  -3  -2   7        6.85        6.23      0.76 o
  -2  -2   7        0.04        0.13      0.36 o
  -1  -2   7       43.57       44.70      1.18 o
   0  -2   7       50.45       50.99      1.27 o
   1  -2   7       48.68       48.32      0.91 o
   2  -2   7       41.60       42.41      1.05 o
   3  -2   7        8.19        7.18      0.70 o
   4  -2   7        2.85        2.10      1.44 o
   5  -2   7        1.51        0.42      1.04 o
  -5  -1   7        0.08       -0.54      0.65 o
  -4  -1   7        0.15        0.35      0.55 o
  -3  -1   7       20.97       22.02      0.85 o
  -2  -1   7        0.69        1.09      0.34 o
  -1  -1   7        2.92        4.02      0.34 o
   0  -1   7      732.65      750.81      4.18 o
   1  -1   7       47.90       40.56      0.72 o
   2  -1   7       16.45       16.70      0.77 o
   3  -1   7        1.10        1.24      0.48 o
   4  -1   7       23.03       24.10      2.39 o
   5  -1   7        0.69        1.05      1.07 o
  -5   0   7        1.73        0.88      0.47 o
  -4   0   7        0.04       -0.37      0.37 o
  -3   0   7        1.64        1.36      0.40 o
  -2   0   7       57.55       60.62      0.81 o
  -1   0   7       27.02       28.05      0.56 o
   0   0   7        3.69        3.30      0.30 o
   1   0   7     1313.26     1419.91      8.42 o
   2   0   7        0.03        0.36      0.30 o
   3   0   7       11.48       10.38      0.64 o
   4   0   7       10.25       11.30      1.20 o
   5   0   7        8.87        7.46      1.49 o
  -5   1   7        2.81        2.61      0.49 o
  -4   1   7        2.08        1.13      0.37 o
  -3   1   7        2.15        2.22      0.33 o
  -2   1   7        9.94       10.98      0.40 o
  -1   1   7       68.42       77.25      0.88 o
   0   1   7       19.61       18.64      0.43 o
   1   1   7       20.57       24.03      0.94 o
   2   1   7      210.49      221.86      2.43 o
   3   1   7        2.66        2.26      0.57 o
   4   1   7       25.49       28.17      1.18 o
   5   1   7        5.70        5.45      1.24 o
  -4   2   7        0.22        0.31      0.28 o
  -3   2   7        0.13        0.66      0.48 o
  -2   2   7        2.54        2.61      0.42 o
  -1   2   7       35.50       33.49      0.65 o
   0   2   7        6.11        7.72      0.45 o
   1   2   7       76.86       70.85      1.19 o
   2   2   7        6.01        8.26      0.76 o
   3   2   7        0.66        0.67      0.43 o
   4   2   7        0.03       -0.37      0.64 o
   5   2   7       10.53       12.39      1.06 o
  -4   3   7        3.94        4.09      2.02 o
  -3   3   7        1.50        1.93      1.18 o
  -2   3   7        3.32        3.18      0.39 o
  -1   3   7       56.40       50.95      0.84 o
   0   3   7       16.68       20.88      0.84 o
   1   3   7        0.13       -0.16      0.37 o
   2   3   7        2.01        3.02      0.54 o
   3   3   7        0.00        0.00      0.49 o
   4   3   7        1.14        1.15      0.63 o
   5   3   7        0.17        0.80      0.65 o
  -3   4   7        0.27        2.19      1.79 o
  -2   4   7        2.62        3.07      0.48 o
  -1   4   7       29.53       27.07      1.33 o
   0   4   7       67.99       59.19      1.36 o
   1   4   7        0.01        0.30      0.51 o
   2   4   7        0.00        0.47      0.63 o
   3   4   7       15.11       14.47      2.56 o
   4   4   7        1.02        1.17      0.79 o
  -2   5   7        2.27        1.97      0.48 o
  -1   5   7        0.69        0.41      0.66 o
   0   5   7       26.18       24.20      1.37 o
   1   5   7       15.22       14.51      2.42 o
   2   5   7        0.54        1.88      0.99 o
   3   5   7        0.00       -0.21      0.81 o
   0   6   7        0.51        0.74      0.83 o
   1   6   7        5.86        6.91      2.65 o
  -2  -5   8        1.12        0.27      0.91 o
  -1  -5   8        0.25        1.00      0.98 o
   0  -5   8        0.20       -0.09      0.71 o
   1  -5   8        8.82        8.01      1.48 o
   2  -5   8        0.96        0.22      1.05 o
  -3  -4   8        0.14       -0.15      1.03 o
  -2  -4   8        0.45        0.80      1.11 o
  -1  -4   8        0.67        0.14      0.90 o
   0  -4   8        0.02       -0.64      0.64 o
   1  -4   8        0.24        0.37      0.77 o
   2  -4   8        0.31        0.39      0.52 o
   3  -4   8        5.74        4.31      0.83 o
  -4  -3   8        0.04        1.70      1.34 o
  -3  -3   8        0.21        0.00      0.78 o
  -2  -3   8        0.62        0.70      0.68 o
  -1  -3   8        0.05        0.26      0.65 o
   0  -3   8        0.71        0.52      0.43 o
   1  -3   8        1.95        1.88      0.45 o
   2  -3   8        1.47        0.81      0.46 o
   3  -3   8        6.28        7.58      0.84 o
   4  -3   8        7.99        5.41      1.29 o
  -4  -2   8        1.46        1.18      1.18 o
  -3  -2   8        0.07       -0.25      0.57 o
  -2  -2   8       13.58       13.83      0.96 o
  -1  -2   8       17.27       15.23      0.79 o
   0  -2   8        3.93        5.10      0.46 o
   1  -2   8        1.23        1.22      0.32 o
   2  -2   8      107.04      105.18      1.57 o
   3  -2   8       19.64       18.81      1.70 o
   4  -2   8        6.05        4.43      1.67 o
   5  -2   8        1.00        1.90      1.73 o
  -5  -1   8        0.48        0.45      0.68 o
  -4  -1   8        9.45       10.92      1.24 o
  -3  -1   8        1.36        0.70      0.48 o
  -2  -1   8        1.09        0.68      0.34 o
  -1  -1   8       98.57       97.53      1.20 o
   0  -1   8       22.61       27.63      0.93 o
   1  -1   8        0.02       -0.20      0.20 o
   2  -1   8       38.45       34.53      1.01 o
   3  -1   8      287.61      279.19      3.48 o
   4  -1   8       18.83       17.47      1.93 o
   5  -1   8        0.45        2.82      1.56 o
  -5   0   8        0.01       -0.15      0.46 o
  -4   0   8        0.00        0.20      0.37 o
  -3   0   8       26.55       28.50      0.86 o
  -2   0   8       19.41       18.56      0.58 o
  -1   0   8       13.10       13.90      0.67 o
   0   0   8      147.70      159.27      1.48 o
   1   0   8        3.53        3.25      0.33 o
   2   0   8       21.04       21.60      1.51 o
   3   0   8       45.65       48.50      1.21 o
   4   0   8      131.97      145.57      3.65 o
   5   0   8        2.33        4.28      1.40 o
  -4   1   8        0.01        0.27      0.56 o
  -3   1   8        2.56        2.49      0.33 o
  -2   1   8       13.66       14.29      0.50 o
  -1   1   8        0.47        0.00      0.19 o
   0   1   8       81.72       72.74      0.87 o
   1   1   8       21.19       33.19      0.84 o
   2   1   8        8.20        7.71      0.76 o
   3   1   8       15.33       19.09      1.57 o
   4   1   8        9.89       11.52      1.11 o
   5   1   8       14.10       15.14      1.79 o
  -4   2   8        4.28        4.65      0.57 o
  -3   2   8        0.33        0.54      0.32 o
  -2   2   8        0.12        0.22      0.24 o
  -1   2   8        3.23        3.59      0.31 o
   0   2   8       23.01       22.03      0.74 o
   1   2   8       57.54       57.09      1.15 o
   2   2   8        1.43        1.48      0.47 o
   3   2   8        0.93        0.72      0.59 o
   4   2   8        0.52        1.26      0.59 o
   5   2   8        1.43        0.64      0.67 o
  -4   3   8        0.01        1.46      1.21 o
  -3   3   8        0.20       -0.03      1.05 o
  -2   3   8        4.53        3.83      0.57 o
  -1   3   8       36.96       31.43      0.72 o
   0   3   8        6.89        8.74      0.63 o
   1   3   8        0.41        0.27      0.36 o
   2   3   8        3.02        2.80      0.58 o
   3   3   8        3.86        4.31      0.78 o
   4   3   8        0.00        0.97      0.65 o
   5   3   8        0.45        0.39      0.67 o
  -3   4   8        0.29        2.94      2.13 o
  -2   4   8        2.95        3.39      0.40 o
  -1   4   8        7.85        6.42      0.59 o
   0   4   8       54.62       50.12      1.43 o
   1   4   8        0.38       -0.35      0.60 o
   2   4   8       27.11       32.58      1.77 o
   3   4   8        1.84        1.92      0.90 o
   4   4   8        1.32        0.43      0.72 o
  -2   5   8        0.00       -0.18      0.34 o
  -1   5   8        0.95        0.26      0.42 o
   0   5   8        3.73        1.21      0.78 o
   1   5   8        9.26        8.35      1.75 o
   2   5   8        0.83        2.79      1.04 o
   3   5   8       18.87       18.99      2.17 o
  -2  -5   9        0.12       -0.74      1.37 o
  -1  -5   9        0.20        1.31      1.02 o
   0  -5   9        1.79        2.37      0.80 o
   1  -5   9        1.00        0.51      1.00 o
   2  -5   9        0.32        0.00      0.93 o
  -3  -4   9        0.51        0.34      1.05 o
  -2  -4   9        0.65        0.70      0.88 o
  -1  -4   9        3.03        4.27      0.87 o
   0  -4   9        0.34       -0.24      0.68 o
   1  -4   9        0.81        0.69      0.64 o
   2  -4   9        0.05       -0.27      0.79 o
   3  -4   9        0.17        0.29      1.08 o
  -4  -3   9        0.04       -0.72      1.54 o
  -3  -3   9        0.14       -0.56      0.73 o
  -2  -3   9       22.73       24.13      2.49 o
  -1  -3   9        6.37        5.94      0.90 o
   0  -3   9        5.20        4.78      0.65 o
   1  -3   9       14.88       14.19      1.11 o
   2  -3   9        2.81        3.06      0.57 o
   3  -3   9        0.59        0.68      0.59 o
   4  -3   9        0.36       -1.04      1.21 o
  -4  -2   9        1.07        0.40      1.16 o
  -3  -2   9        3.18        2.83      0.76 o
  -2  -2   9        0.01        0.20      0.41 o
  -1  -2   9      168.18      170.77      2.49 o
   0  -2   9        9.58        9.49      0.80 o
   1  -2   9       10.82       10.79      0.68 o
   2  -2   9      139.07      137.86      1.93 o
   3  -2   9        5.88        6.15      1.07 o
   4  -2   9        0.02       -1.09      1.09 o
   5  -2   9        0.54        1.50      1.73 o
  -4  -1   9        1.67        2.44      0.69 o
  -3  -1   9        4.06        3.47      0.68 o
  -2  -1   9        3.67        4.24      0.48 o
  -1  -1   9        0.13       -0.17      0.28 o
   0  -1   9      202.36      221.14      2.09 o
   1  -1   9        9.97       13.64      0.92 o
   2  -1   9      121.06      111.23      1.74 o
   3  -1   9      153.79      154.17      2.30 o
   4  -1   9        1.66        1.80      1.08 o
   5  -1   9        1.12        1.56      1.50 o
  -4   0   9        0.05       -0.41      0.41 o
  -3   0   9        3.63        4.58      0.59 o
  -2   0   9        4.11        3.98      0.39 o
  -1   0   9        6.74        5.92      0.38 o
   0   0   9        9.96        9.41      0.45 o
   1   0   9        1.81        1.42      0.31 o
   2   0   9       18.53       17.87      1.06 o
   3   0   9       88.00       85.48      1.64 o
   4   0   9       25.75       27.61      1.66 o
   5   0   9        0.00       -0.88      1.12 o
  -4   1   9        0.53        0.47      0.36 o
  -3   1   9        8.46        8.92      0.52 o
  -2   1   9       14.46       15.51      0.58 o
  -1   1   9        0.50        0.73      0.39 o
   0   1   9        0.35        0.32      0.24 o
   1   1   9       41.03       37.74      0.85 o
   2   1   9       63.73       66.60      1.16 o
   3   1   9       12.21       13.03      0.88 o
   4   1   9       14.02       14.13      1.31 o
   5   1   9        0.17        0.78      0.99 o
  -4   2   9        0.84        0.74      0.49 o
  -3   2   9       12.91       11.79      0.62 o
  -2   2   9       45.19       42.96      0.78 o
  -1   2   9       13.58       16.49      0.56 o
   0   2   9        0.02        0.21      0.30 o
   1   2   9       90.78       86.71      1.34 o
   2   2   9       28.91       34.11      1.70 o
   3   2   9       12.03       13.36      1.55 o
   4   2   9        0.83        1.20      0.61 o
   5   2   9        0.25        0.26      0.65 o
  -3   3   9        1.36        2.39      1.27 o
  -2   3   9       65.82       57.86      1.03 o
  -1   3   9       34.98       32.78      0.89 o
   0   3   9        0.29        0.22      0.36 o
   1   3   9        8.61       10.08      0.72 o
   2   3   9      149.82      156.94      2.34 o
   3   3   9        7.74        7.99      1.24 o
   4   3   9        0.00       -0.30      0.65 o
  -3   4   9        3.02        3.49      0.61 o
  -2   4   9        1.40        1.26      0.37 o
  -1   4   9       57.75       47.65      1.29 o
   0   4   9        2.31        0.37      0.60 o
   1   4   9        0.38        0.81      0.60 o
   2   4   9        9.65        9.21      0.99 o
   3   4   9       39.83       41.89      2.15 o
   4   4   9        0.32        0.40      0.67 o
  -1   5   9        1.68        0.77      0.43 o
   0   5   9        9.60        6.47      0.91 o
   1   5   9        0.15        1.48      2.65 o
   2   5   9        0.69        3.51      1.73 o
   3   5   9        2.51        2.62      1.02 o
  -2  -5  10        0.02       -0.61      0.86 o
  -1  -5  10        0.61        0.40      0.80 o
   0  -5  10        2.31        2.33      0.86 o
   1  -5  10        1.40        1.44      1.16 o
   2  -5  10        2.03        2.34      1.30 o
  -3  -4  10        0.07       -0.47      0.84 o
  -2  -4  10        0.14        0.49      0.67 o
  -1  -4  10        0.00        0.41      0.62 o
   0  -4  10        9.66       10.91      1.07 o
   1  -4  10        8.42        6.07      0.89 o
   2  -4  10        3.90        3.48      1.55 o
   3  -4  10        0.66        1.14      1.27 o
  -4  -3  10        0.14       -1.02      1.65 o
  -3  -3  10        5.33        4.14      0.93 o
  -2  -3  10        0.02       -0.54      0.57 o
  -1  -3  10        0.04       -0.34      0.68 o
   0  -3  10       16.16       16.91      1.00 o
   1  -3  10       86.62       87.26      2.12 o
   2  -3  10       10.33        8.48      1.19 o
   3  -3  10        1.15        0.27      1.01 o
   4  -3  10        1.82        2.30      1.50 o
  -4  -2  10        0.14       -0.81      1.18 o
  -3  -2  10        0.05        0.13      0.89 o
  -2  -2  10       23.26       22.80      1.12 o
  -1  -2  10        2.08        1.70      0.51 o
   0  -2  10        0.53        0.55      0.39 o
   1  -2  10      139.39      141.41      1.91 o
   2  -2  10      179.94      176.09      2.35 o
   3  -2  10        0.87        2.75      0.89 o
   4  -2  10        0.06       -0.06      1.32 o
  -4  -1  10        0.06       -0.53      0.60 o
  -3  -1  10        0.02        0.48      0.59 o
  -2  -1  10        5.24        4.98      0.50 o
  -1  -1  10       13.07       12.80      0.62 o
   0  -1  10        4.51        4.81      0.46 o
   1  -1  10        2.04        2.40      0.42 o
   2  -1  10      186.33      184.16      3.26 o
   3  -1  10       64.95       69.72      1.73 o
   4  -1  10        1.59        0.54      1.07 o
   5  -1  10        0.33       -0.58      1.38 o
  -4   0  10        0.12       -0.24      0.38 o
  -3   0  10        0.55       -0.07      0.51 o
  -2   0  10        5.49        6.77      0.49 o
  -1   0  10       10.22       11.05      0.54 o
   0   0  10       17.54       14.35      0.57 o
   1   0  10        7.28        8.56      0.57 o
   2   0  10        0.05       -0.28      0.47 o
   3   0  10       45.56       45.68      2.03 o
   4   0  10        2.04        1.31      0.71 o
   5   0  10        1.12        0.69      1.73 o
  -4   1  10        0.10        0.12      0.37 o
  -3   1  10       12.60       14.15      1.07 o
  -2   1  10        7.35        7.83      0.49 o
  -1   1  10        0.35        0.61      0.32 o
   0   1  10        7.82        9.12      0.51 o
   1   1  10       38.86       39.13      0.93 o
   2   1  10       18.06       19.76      1.15 o
   3   1  10        1.05        0.13      0.50 o
   4   1  10        3.25        3.73      0.89 o
   5   1  10        0.12        1.00      0.85 o
  -4   2  10        1.76        1.34      0.39 o
  -3   2  10        0.67        0.54      0.38 o
  -2   2  10       56.77       53.16      1.52 o
  -1   2  10        5.09        5.59      0.41 o
   0   2  10      130.81      120.78      1.50 o
   1   2  10       76.49       75.28      1.31 o
   2   2  10        1.74        2.34      0.51 o
   3   2  10        1.91        1.03      0.60 o
   4   2  10        0.56        0.69      0.77 o
   5   2  10        0.29        0.11      0.85 o
  -3   3  10        3.61        1.96      1.18 o
  -2   3  10        0.13       -0.18      0.43 o
  -1   3  10       37.73       36.77      1.24 o
   0   3  10        0.14        0.00      0.41 o
   1   3  10      233.05      226.22      2.90 o
   2   3  10       49.34       48.85      1.57 o
   3   3  10        0.16        0.44      0.61 o
   4   3  10        0.79        1.40      0.81 o
  -2   4  10        0.55       -0.17      0.33 o
  -1   4  10        4.41        4.50      0.54 o
   0   4  10        0.00        0.10      0.57 o
   1   4  10        0.18       -0.07      0.63 o
   2   4  10       76.31       77.82      2.26 o
   3   4  10        4.24        4.22      0.88 o
   4   4  10        0.02        0.36      0.69 o
  -1   5  10        0.12       -0.38      0.38 o
   0   5  10        5.04        6.14      0.73 o
   1   5  10        5.35        4.34      1.69 o
   2   5  10        0.00       -0.41      1.30 o
  -1  -5  11        5.26        2.58      0.86 o
   0  -5  11        0.01       -0.54      0.67 o
   1  -5  11        1.05        0.36      0.97 o
  -3  -4  11        2.37        1.84      1.28 o
  -2  -4  11        0.48       -0.05      0.70 o
  -1  -4  11        0.51       -0.71      0.71 o
   0  -4  11       50.18       57.83      3.05 o
   1  -4  11        0.58        0.13      0.70 o
   2  -4  11        0.66        0.79      1.04 o
   3  -4  11        0.02        0.81      1.35 o
  -3  -3  11        0.08        0.09      0.74 o
  -2  -3  11        5.73        4.89      0.79 o
  -1  -3  11        1.51        1.82      0.76 o
   0  -3  11       15.84       15.92      1.10 o
   1  -3  11      140.26      155.64      2.90 o
   2  -3  11        3.21        2.29      0.88 o
   3  -3  11        2.28        1.67      1.56 o
   4  -3  11        0.13       -1.15      1.15 o
  -4  -2  11        0.13        2.35      1.66 o
  -3  -2  11        1.65        1.52      1.07 o
  -2  -2  11        2.30        2.01      0.61 o
  -1  -2  11        0.02        0.46      0.41 o
   0  -2  11        4.27        4.03      0.53 o
   1  -2  11       40.39       38.23      1.47 o
   2  -2  11       80.22       84.33      1.65 o
   3  -2  11        1.26        1.60      0.78 o
   4  -2  11        9.83        8.06      2.19 o
  -4  -1  11        0.05       -0.63      0.64 o
  -3  -1  11        0.00       -0.41      0.58 o
  -2  -1  11        2.53        2.10      0.55 o
  -1  -1  11       17.46       17.74      0.71 o
   0  -1  11       34.18       38.53      2.66 o
   1  -1  11        9.61        9.92      1.19 o
   2  -1  11        5.43        4.54      0.61 o
   3  -1  11        0.25        0.10      0.57 o
   4  -1  11        0.16        0.98      0.97 o
   5  -1  11        3.54        4.26      2.02 o
  -4   0  11        1.42        0.73      0.49 o
  -3   0  11        1.00        0.29      0.55 o
  -2   0  11        0.87        1.44      0.45 o
  -1   0  11       29.51       31.49      0.86 o
   0   0  11       17.50       20.99      1.36 o
   1   0  11       20.22       21.26      1.27 o
   2   0  11        4.07        4.45      0.69 o
   3   0  11        4.28        4.84      0.83 o
   4   0  11        5.83        6.02      0.80 o
   5   0  11        0.43        4.26      2.07 o
  -4   1  11        8.30        7.11      0.94 o
  -3   1  11        3.36        3.76      0.47 o
  -2   1  11        0.22        0.06      0.34 o
  -1   1  11       55.09       53.50      1.02 o
   0   1  11      164.34      164.09      1.89 o
   1   1  11        2.04        1.39      0.37 o
   2   1  11        0.82        0.98      0.43 o
   3   1  11        1.06        0.01      0.53 o
   4   1  11        4.02        3.17      1.08 o
   5   1  11        0.74        0.08      0.90 o
  -4   2  11        0.27        0.59      0.75 o
  -3   2  11       27.10       25.24      0.77 o
  -2   2  11        2.47        1.66      0.54 o
  -1   2  11        5.76        7.42      0.54 o
   0   2  11      197.45      193.42      2.05 o
   1   2  11      175.29      167.97      2.15 o
   2   2  11        0.00       -0.09      0.47 o
   3   2  11        3.39        3.67      0.70 o
   4   2  11        5.48        6.41      1.18 o
   5   2  11        0.12        0.17      0.80 o
  -3   3  11        0.41       -0.08      0.53 o
  -2   3  11        9.87        7.51      0.70 o
  -1   3  11        1.49        0.79      0.51 o
   0   3  11       10.51       10.44      0.75 o
   1   3  11      128.03      124.19      2.23 o
   2   3  11       28.45       26.66      1.64 o
   3   3  11        0.11        0.13      0.65 o
   4   3  11        0.09        1.55      0.71 o
  -2   4  11        0.00        0.78      0.71 o
  -1   4  11        2.57        2.56      0.67 o
   0   4  11        3.98        3.37      0.77 o
   1   4  11        3.91        2.31      1.48 o
   2   4  11       19.57       16.22      1.47 o
   3   4  11        0.10       -0.62      0.62 o
  -1   5  11        1.10        1.72      0.54 o
   0   5  11        7.22        6.30      0.76 o
   1   5  11        3.19        2.11      1.56 o
   2   5  11        0.40        2.18      1.61 o
   0  -5  12        0.91       -0.30      0.74 o
  -2  -4  12        0.09        0.70      0.79 o
  -1  -4  12       20.45       23.71      1.68 o
   0  -4  12        7.08        7.31      0.94 o
   1  -4  12        0.00        0.09      0.69 o
   2  -4  12        0.41        0.66      1.18 o
  -3  -3  12        1.39       -0.24      1.23 o
  -2  -3  12        0.00       -0.14      0.70 o
  -1  -3  12        1.31        1.58      0.77 o
   0  -3  12       82.00       85.60      2.89 o
   1  -3  12       18.98       20.79      1.56 o
   2  -3  12        2.96        3.49      0.83 o
   3  -3  12        3.86        3.23      1.61 o
  -3  -2  12        0.78       -1.34      1.35 o
  -2  -2  12        0.59        1.45      0.68 o
  -1  -2  12        3.26        2.76      0.62 o
   0  -2  12        3.49        3.52      0.50 o
   1  -2  12       71.52       76.05      1.79 o
   2  -2  12        7.00        6.59      0.88 o
   3  -2  12        5.46        6.37      0.91 o
   4  -2  12        5.61        5.64      1.96 o
  -4  -1  12        0.16       -0.64      0.64 o
  -3  -1  12        0.08        0.03      0.67 o
  -2  -1  12       16.74       18.63      1.12 o
  -1  -1  12       23.41       22.04      0.88 o
   0  -1  12       19.54       20.11      1.20 o
   1  -1  12        0.86        0.46      0.43 o
   2  -1  12        3.23        1.90      0.60 o
   3  -1  12        0.02       -0.31      0.59 o
   4  -1  12        2.12        2.13      0.84 o
  -4   0  12        3.76        4.59      0.88 o
  -3   0  12        0.83        1.30      0.64 o
  -2   0  12       18.43       19.90      1.22 o
  -1   0  12       98.11      103.50      1.42 o
   0   0  12       16.81       18.09      0.72 o
   1   0  12        3.08        3.14      0.52 o
   2   0  12        0.45       -0.26      0.43 o
   3   0  12        1.39        1.49      0.67 o
   4   0  12        0.01       -0.30      0.56 o
   5   0  12        0.65       -1.04      1.50 o
  -4   1  12        0.13        0.09      0.41 o
  -3   1  12        8.60        9.13      0.64 o
  -2   1  12        0.00        0.17      0.52 o
  -1   1  12      136.30      135.71      1.66 o
   0   1  12      127.65      127.05      1.66 o
   1   1  12        0.63        0.71      0.43 o
   2   1  12       14.90       11.89      0.89 o
   3   1  12        0.95        0.52      0.60 o
   4   1  12        0.01        0.28      0.65 o
   5   1  12        0.14        0.02      0.91 o
  -3   2  12        3.20        4.01      0.56 o
  -2   2  12        2.54        2.02      0.43 o
  -1   2  12        4.00        3.90      0.69 o
   0   2  12      149.30      141.85      1.96 o
   1   2  12       23.45       24.72      1.03 o
   2   2  12        1.34        0.19      0.91 o
   3   2  12       25.54       27.69      1.88 o
   4   2  12        0.18       -0.56      0.61 o
  -3   3  12        0.41        0.42      0.38 o
  -2   3  12        6.46        7.87      0.80 o
  -1   3  12        2.29        1.64      0.89 o
   0   3  12        3.49        3.76      0.71 o
   1   3  12       16.33       17.77      1.30 o
   2   3  12        1.98        1.64      0.71 o
   3   3  12        0.14       -0.21      0.65 o
   4   3  12        5.19        4.11      0.85 o
  -2   4  12        0.07        0.14      0.56 o
  -1   4  12        1.78        2.77      0.64 o
   0   4  12        2.83        3.77      0.77 o
   1   4  12        1.26        0.22      1.49 o
   2   4  12        1.55        1.11      1.03 o
   3   4  12        3.50        3.92      1.11 o
   0   5  12        0.00        0.05      0.70 o
   1   5  12        0.03       -0.57      1.53 o
  -2  -4  13        0.34       -0.46      0.91 o
  -1  -4  13        0.21        0.22      0.63 o
   0  -4  13       13.47       14.93      1.23 o
   1  -4  13        2.72        1.48      0.75 o
   2  -4  13        3.94        5.05      1.23 o
  -3  -3  13        0.80        2.15      1.49 o
  -2  -3  13        0.08        0.40      0.72 o
  -1  -3  13        1.75        1.20      0.66 o
   0  -3  13        0.13        0.05      0.60 o
   1  -3  13        0.73       -0.40      0.64 o
   2  -3  13        0.29        0.28      0.69 o
   3  -3  13        6.60        3.97      1.90 o
  -3  -2  13        0.46        0.89      1.12 o
  -2  -2  13        0.79        0.89      0.71 o
  -1  -2  13        0.25        0.12      0.49 o
   0  -2  13        1.50        1.22      0.48 o
   1  -2  13       10.92       10.64      1.01 o
   2  -2  13        8.38        9.59      1.11 o
   3  -2  13        0.88        1.31      0.66 o
   4  -2  13        1.16        1.38      1.61 o
  -3  -1  13       11.09       12.21      1.45 o
  -2  -1  13        3.96        3.87      0.89 o
  -1  -1  13        0.83        1.44      0.47 o
   0  -1  13        0.85        0.26      0.42 o
   1  -1  13        0.74        0.44      0.46 o
   2  -1  13       18.68       17.20      1.22 o
   3  -1  13        4.64        4.50      0.85 o
   4  -1  13        0.03        1.15      0.64 o
  -3   0  13        2.38        1.80      0.50 o
  -2   0  13       95.94      103.14      2.06 o
  -1   0  13       33.21       36.82      1.23 o
   0   0  13        4.75        5.23      0.52 o
   1   0  13        1.47        1.79      0.46 o
   2   0  13        5.08        1.38      0.64 o
   3   0  13        3.42        4.28      0.83 o
   4   0  13        0.01        0.49      0.68 o
  -3   1  13        0.69        0.83      0.65 o
  -2   1  13       12.57       14.09      0.96 o
  -1   1  13      209.11      207.03      3.23 o
   0   1  13       56.86       58.55      1.29 o
   1   1  13        0.31       -0.18      0.46 o
   2   1  13        0.53       -0.05      0.59 o
   3   1  13        9.98        7.09      1.41 o
   4   1  13        0.02       -0.27      0.58 o
  -3   2  13        1.48        3.18      0.49 o
  -2   2  13        4.10        4.14      0.61 o
  -1   2  13        5.85        6.90      1.22 o
   0   2  13       90.91       89.64      2.01 o
   1   2  13       10.05       10.38      0.96 o
   2   2  13        0.36       -0.04      0.59 o
   3   2  13        2.37        1.60      0.72 o
   4   2  13        2.74        1.59      0.77 o
  -2   3  13       15.77       16.10      1.00 o
  -1   3  13        7.37        5.99      0.80 o
   0   3  13        1.04        1.08      0.64 o
   1   3  13        1.46        0.49      0.76 o
   2   3  13        0.05        0.51      0.74 o
   3   3  13        0.04       -0.20      0.55 o
   4   3  13        0.16        0.89      0.79 o
  -1   4  13        7.86        6.21      0.85 o
   0   4  13        1.04        0.66      0.62 o
   1   4  13        5.24        7.35      1.55 o
   2   4  13        1.64        1.50      1.22 o
   3   4  13        0.04       -0.23      0.74 o
  -1  -4  14        7.09        5.22      1.09 o
   0  -4  14        1.64       -0.08      0.74 o
   1  -4  14        0.53       -0.07      0.76 o
  -2  -3  14        0.16        0.57      0.72 o
  -1  -3  14        0.23        0.30      0.65 o
   0  -3  14        0.55        0.13      0.60 o
   1  -3  14        0.95        0.14      0.64 o
   2  -3  14        1.40        0.55      0.75 o
   3  -3  14        2.86        2.69      1.31 o
  -3  -2  14        8.55        7.11      3.32 o
  -2  -2  14        0.20       -0.56      0.66 o
  -1  -2  14        0.00        0.29      0.53 o
   0  -2  14        4.78        4.94      0.68 o
   1  -2  14        5.94        6.05      1.00 o
   2  -2  14        0.04       -0.50      0.57 o
   3  -2  14        1.68        2.58      0.74 o
  -3  -1  14        2.16        3.22      1.19 o
  -2  -1  14       22.14       24.35      1.80 o
  -1  -1  14        2.06        1.90      0.68 o
   0  -1  14       11.96       12.37      0.96 o
   1  -1  14        6.83        6.41      0.95 o
   2  -1  14        2.19        1.03      0.65 o
   3  -1  14        0.31        0.19      0.67 o
   4  -1  14        1.19        2.14      1.34 o
  -3   0  14        4.44        3.76      0.61 o
  -2   0  14        8.25        9.56      1.28 o
  -1   0  14       10.95       12.66      1.55 o
   0   0  14        5.62        4.92      0.59 o
   1   0  14       56.15       47.79      2.28 o
   2   0  14        0.43       -0.49      0.49 o
   3   0  14        1.65        1.67      0.76 o
   4   0  14        1.70        2.52      0.82 o
  -3   1  14        0.55        0.39      0.61 o
  -2   1  14       11.75       11.22      0.74 o
  -1   1  14        1.66        2.17      0.63 o
   0   1  14        1.87        1.77      0.62 o
   1   1  14        0.63        0.83      0.48 o
   2   1  14       44.19       39.11      2.57 o
   3   1  14        0.58        0.45      0.65 o
   4   1  14        1.14        3.21      0.88 o
  -3   2  14        0.01        0.17      0.39 o
  -2   2  14        0.01       -0.56      0.56 o
  -1   2  14        4.13        4.95      0.82 o
   0   2  14        9.35       10.93      1.16 o
   1   2  14       17.26       14.61      1.40 o
   2   2  14        6.36        8.35      1.11 o
   3   2  14        5.30        5.00      0.85 o
   4   2  14        0.54        0.76      0.74 o
  -2   3  14        0.97        0.27      0.59 o
  -1   3  14        0.03        0.16      0.60 o
   0   3  14        0.02        0.27      0.60 o
   1   3  14       13.11       15.07      1.88 o
   2   3  14        6.29        4.40      0.98 o
   3   3  14        0.61        0.24      0.89 o
  -1   4  14        0.23        0.19      0.82 o
   0   4  14        0.56       -0.32      0.68 o
   1   4  14        0.05        0.18      1.24 o
   2   4  14        0.62       -0.94      1.40 o
   0  -4  15        0.19       -0.49      0.75 o
   1  -4  15        0.10        0.12      1.56 o
  -2  -3  15        0.00        0.39      0.95 o
  -1  -3  15        0.35        0.63      0.67 o
   0  -3  15        2.63        4.21      0.87 o
   1  -3  15        0.93       -0.04      0.62 o
   2  -3  15        0.01       -0.12      0.74 o
  -2  -2  15        0.08       -0.06      1.08 o
  -1  -2  15        1.01        0.91      0.73 o
   0  -2  15        0.21       -0.38      0.51 o
   1  -2  15        2.19        1.55      0.67 o
   2  -2  15        0.05       -0.40      0.58 o
   3  -2  15        6.36        9.15      1.41 o
  -3  -1  15       18.38       18.30      2.18 o
  -2  -1  15        5.46        7.06      1.33 o
  -1  -1  15        0.01       -0.62      0.62 o
   0  -1  15        9.07        8.72      0.90 o
   1  -1  15        5.28        4.53      1.33 o
   2  -1  15        0.16       -0.36      0.62 o
   3  -1  15        0.90        0.56      0.67 o
   4  -1  15       14.71       19.42      4.03 o
  -3   0  15        0.34        0.17      0.67 o
  -2   0  15       20.08       21.40      1.86 o
  -1   0  15       15.25       16.12      1.28 o
   0   0  15        1.23        1.53      0.62 o
   1   0  15       14.07       10.99      1.01 o
   2   0  15       13.17       12.81      1.11 o
   3   0  15        0.00        0.63      0.68 o
   4   0  15        0.01       -0.25      0.68 o
  -3   1  15        0.01        0.66      0.55 o
  -2   1  15        2.40        1.81      0.53 o
  -1   1  15        0.10       -0.44      0.72 o
   0   1  15        4.00        2.91      0.73 o
   1   1  15        0.19        0.04      0.60 o
   2   1  15        3.25        2.75      0.71 o
   3   1  15        3.27        1.04      0.76 o
   4   1  15        0.02       -0.78      0.98 o
  -2   2  15        0.19        0.49      0.48 o
  -1   2  15       16.98       22.02      1.33 o
   0   2  15       11.34       11.85      2.08 o
   1   2  15        0.09        0.79      0.92 o
   2   2  15        1.41        2.01      1.08 o
   3   2  15        0.29        1.43      0.75 o
   4   2  15        0.01       -1.09      1.96 o
  -1   3  15        4.69        4.89      0.89 o
   0   3  15       11.24       13.32      1.35 o
   1   3  15        3.63        3.06      1.41 o
   2   3  15        1.29       -0.13      0.82 o
   3   3  15        2.01        1.91      0.90 o
   0   4  15       11.63       16.26      1.37 o
   1   4  15        0.33       -0.83      1.62 o
  -1  -3  16        2.94        3.27      0.95 o
   0  -3  16        0.55        0.20      0.75 o
   1  -3  16        0.08       -0.69      0.69 o
   2  -3  16        0.00       -0.50      0.79 o
  -2  -2  16        0.68        1.37      1.64 o
  -1  -2  16        3.53        3.81      0.84 o
   0  -2  16        1.45        1.72      0.56 o
   1  -2  16        0.22       -0.03      0.64 o
   2  -2  16        2.79        3.57      0.89 o
   3  -2  16        0.54        1.15      0.86 o
  -2  -1  16        0.07       -0.42      1.05 o
  -1  -1  16        0.10       -0.24      0.60 o
   0  -1  16       13.71       16.42      1.18 o
   1  -1  16        0.24       -0.19      0.63 o
   2  -1  16        0.68        0.36      0.71 o
   3  -1  16        8.78       13.48      1.94 o
  -2   0  16        0.94        2.04      1.10 o
  -1   0  16        1.39        1.01      1.03 o
   0   0  16        6.35        4.57      0.93 o
   1   0  16       13.62       13.00      1.12 o
   2   0  16        0.61        1.71      0.75 o
   3   0  16        0.92        1.20      0.63 o
  -2   1  16        0.18       -0.42      0.54 o
  -1   1  16        4.64        3.81      1.33 o
   0   1  16        3.47        3.82      1.10 o
   1   1  16        2.14        1.70      0.92 o
   2   1  16        2.14        2.25      0.92 o
   3   1  16        0.01       -0.52      0.52 o
  -2   2  16        1.14        1.82      0.57 o
  -1   2  16        2.53        2.63      0.88 o
   0   2  16        1.84        0.79      1.19 o
   1   2  16        0.95        1.38      0.94 o
   2   2  16        4.14        4.58      0.91 o
   3   2  16        0.10        0.98      0.80 o
  -1   3  16        0.62        1.85      0.80 o
   0   3  16        0.04       -0.69      0.69 o
   1   3  16        0.59        0.16      1.21 o
   2   3  16        0.11       -1.09      1.09 o
   0  -3  17        0.01       -0.10      0.75 o
   1  -3  17        1.04        2.02      1.46 o
  -1  -2  17        4.73        6.25      1.08 o
   0  -2  17        3.42        2.33      0.87 o
   1  -2  17        0.20        0.84      0.71 o
   2  -2  17        2.37        1.64      0.79 o
  -2  -1  17        1.30        3.52      1.62 o
  -1  -1  17        0.07        0.18      1.32 o
   0  -1  17        3.54        3.31      0.88 o
   1  -1  17        4.00        2.47      0.76 o
   2  -1  17        0.55        0.09      0.60 o
   3  -1  17        1.88        2.95      0.86 o
  -2   0  17        1.87        1.49      1.80 o
  -1   0  17        0.21       -0.21      1.00 o
   0   0  17        0.48        2.03      0.83 o
   1   0  17        0.32        1.11      0.83 o
   2   0  17        0.20       -0.52      0.63 o
   3   0  17        0.76        1.30      0.73 o
  -2   1  17        4.51        5.14      0.95 o
  -1   1  17        2.63        2.46      1.89 o
   0   1  17        1.58        2.99      1.37 o
   1   1  17        1.45        0.40      0.71 o
   2   1  17        0.03       -0.62      0.72 o
   3   1  17        2.31        2.28      0.78 o
  -1   2  17        0.41        0.69      0.74 o
   0   2  17        0.05        0.02      1.25 o
   1   2  17       14.56       19.12      2.13 o
   2   2  17        0.06       -0.68      0.68 o
   3   2  17        0.01        0.63      0.77 o
   0   3  17        1.01       -0.03      1.76 o
   1   3  17        0.94       -0.10      1.77 o
   0  -2  18        0.09       -0.27      0.78 o
   1  -2  18        0.03       -0.83      0.98 o
  -1  -1  18        0.39        1.28      1.42 o
   0  -1  18        1.29        1.76      1.20 o
   1  -1  18        0.08       -0.27      0.61 o
   2  -1  18        1.26        1.63      0.77 o
  -1   0  18        0.01        1.77      1.26 o
   0   0  18        2.14        2.10      1.50 o
   1   0  18        0.00       -0.54      0.78 o
   2   0  18        0.04        0.54      0.71 o
  -1   1  18        0.20        1.24      1.36 o
   0   1  18        0.83        0.18      1.50 o
   1   1  18       12.57       13.58      1.49 o
   2   1  18        0.26        0.34      0.85 o
   0   2  18        2.92        2.65      1.89 o
   1   2  18        2.61        2.45      1.93 o
   2   2  18        6.42        9.91      2.00 o
   0  -1  19        0.04        0.06      1.17 o
   1  -1  19        1.09        1.51      0.83 o
   0   0  19        0.09        0.24      1.84 o
   1   0  19        0.13        0.23      0.81 o
   2   0  19        0.04       -0.11      1.32 o
   0   1  19       15.35       24.96      4.49 o
   1   1  19        0.45        0.93      2.57 o
 
